# Supplementary material for: Neuropathological correlates and genetic architecture of microglial activation in elderly human brain
Source: Nat Commun. 2019 Jan 24;10:409. doi: 10.1038/s41467-018-08279-3 (PMC6345810; doi:10.1038/s41467-018-08279-3)
Supplement: Supplementary file 4 — Supplementary Data 1 [file 41467_2018_8279_MOESM4_ESM.xlsx]

## Sheet: Supp. Table 1 - validation
# Supplementary Table 1. Results from model validation and microglial phenotype transforms
										APOE ε4 status model term					Microglial phenotype term
Microglial phenotype transform	Microglial phenotype region	Model	n	AUC (original data)	+.632 bootstrapped AUC (b=1000)	Specificity	Sensitivity	Negative predictive value	Positive predictive value	Chi-squared	p-value	O.R.	O.R. 95%CI lower limit	O.R. 95%CI upper limit	Chi-squared	p-value	O.R.	O.R. 95%CI lower limit	O.R. 95%CI upper limit
median split	MF	covs. only	216	0.563462	0.493438	0.639535	0.507692	0.462185	0.680412
		covs. + APOE	216	0.647496	0.602466	0.546512	0.684615	0.534091	0.695312	12.5367	0.000399042	4.53423	1.96379	10.4691
		covs. + APOE + total microglial density	216	0.652549	0.595456	0.802326	0.469231	0.5	0.782051	12.9801	0.000314823	4.74968	2.03493	11.0861	0.940279	0.332206	1.19816	0.831416	1.72667
		covs. + stage 3 only microglial denity	216	0.734526	0.698195	0.77907	0.646154	0.59292	0.815534						30.5455	3.26e-08	5.72277	3.08274	10.6237
		covs. + APOE + PAM	216	0.790653	0.75302	0.825581	0.669231	0.622807	0.852941	15.1884	9.73e-05	6.27122	2.49089	15.7888	32.5565	1.16e-08	6.91986	3.56059	13.4485
	IT	covs. only	211	0.564994	0.49328	0.60241	0.5625	0.471698	0.685714
		covs. + APOE	211	0.660674	0.614655	0.891566	0.375	0.480519	0.842105	14.5187	0.000138778	6.15369	2.41668	15.6694
		covs. + APOE + total microglial density	211	0.663309	0.613024	0.855422	0.414062	0.486301	0.815385	14.6689	0.000128144	6.267	2.45003	16.0305	0.888102	0.345992	1.2023	0.819603	1.7637
		covs. + stage 3 only microglial denity	211	0.70449	0.660439	0.746988	0.609375	0.553571	0.787879						22.3904	2.22e-06	4.4773	2.40636	8.3305
		covs. + APOE + PAM	211	0.762048	0.72471	0.674699	0.765625	0.651163	0.784	14.4864	0.000141173	6.63298	2.50361	17.5732	21.8621	2.93e-06	4.74041	2.46903	9.10135
	VM	covs. only	191	0.587586	0.521395	0.513158	0.669565	0.506494	0.675439
		covs. + APOE	191	0.682437	0.634477	0.684211	0.6	0.530612	0.741935	13.0368	0.000305423	5.22481	2.12952	12.8192
		covs. + APOE + total microglial density	191	0.685984	0.630033	0.539474	0.756522	0.594203	0.713115	13.1475	0.000287903	5.29289	2.15035	13.028	0.167482	0.68236	0.920975	0.6209	1.36607
		covs. + stage 3 only microglial denity	191	0.612986	0.555719	0.5	0.713043	0.535211	0.683333						3.57849	0.0585323	1.8005	0.978999	3.31134
		covs. + APOE + PAM	191	0.704233	0.654861	0.789474	0.556522	0.540541	0.8	13.1007	0.000295189	5.28145	2.14477	13.0055	3.63316	0.056639	1.85327	0.982712	3.49502
	PPUT	covs. only	209	0.56328	0.484426	0.670732	0.464567	0.447154	0.686047
		covs. + APOE	209	0.653447	0.60648	0.853659	0.393701	0.47619	0.806452	13.2784	0.000268481	5.14514	2.13187	12.4175
		covs. + APOE + total microglial density	209	0.666075	0.614798	0.878049	0.362205	0.470588	0.821429	13.6849	0.000216181	5.32709	2.19575	12.924	0.805126	0.369565	0.84352	0.581652	1.22328
		covs. + stage 3 only microglial denity	209	0.582341	0.515615	0.52439	0.653543	0.494253	0.680328						2.05341	0.151866	1.51537	0.858246	2.67563
		covs. + APOE + PAM	209	0.676109	0.62128	0.573171	0.700787	0.552941	0.717742	13.5723	0.000229542	5.26433	2.17561	12.7381	2.4385	0.11839	1.60561	0.886208	2.90902
continuous	MF	covs. only	216	0.563462	0.489851	0.593023	0.869231	0.75	0.763513
		covs. + APOE	216	0.647496	0.597982	0.616279	0.838461	0.716216	0.767606	12.5367	0.000399042	4.53423	1.96379	10.4691
		covs. + APOE + total microglial density	216	0.652549	0.602194	0.802326	0.469231	0.5	0.782051	12.9801	0.000314823	4.74968	2.03493	11.0861	0.940279	0.332206	1.19816	0.831416	1.72667
		covs. + stage 3 only microglial denity	216	0.744857	0.704345	0.546512	0.684615	0.534091	0.695312						29.7643	4.88e-08	3.96505	2.41728	6.50387
		covs. + APOE + PAM	216	0.79195	0.757877	0.639535	0.507692	0.462185	0.680412	16.6429	4.51e-05	6.89217	2.72635	17.4233	32.4895	1.2e-08	4.76334	2.78489	8.14734
	IT	covs. only	211	0.564994	0.499645	0.771084	0.710938	0.633663	0.827273
		covs. + APOE	211	0.660674	0.612618	0.710843	0.710938	0.614583	0.791304	14.5187	0.000138778	6.15369	2.41668	15.6694
		covs. + APOE + total microglial density	211	0.663309	0.611962	0.802326	0.469231	0.5	0.782051	14.6689	0.000128144	6.267	2.45003	16.0305	0.888102	0.345992	1.2023	0.819603	1.7637
		covs. + stage 3 only microglial denity	211	0.744494	0.712716	0.891566	0.375	0.480519	0.842105						29.6765	5.1e-08	4.12662	2.47807	6.87187
		covs. + APOE + PAM	211	0.795322	0.758456	0.60241	0.5625	0.471698	0.685714	13.4576	0.00024401	6.49209	2.38973	17.6368	27.8024	1.34e-07	4.19585	2.46212	7.15039
	VM	covs. only	191	0.587586	0.513949	0.855263	0.486957	0.524193	0.835821
		covs. + APOE	191	0.682437	0.632	0.881579	0.417391	0.5	0.842105	13.0368	0.000305423	5.22481	2.12952	12.8192
		covs. + APOE + total microglial density	191	0.685984	0.626139	0.539474	0.756522	0.594203	0.713115	13.1475	0.000287903	5.29289	2.15035	13.028	0.167482	0.68236	0.920975	0.6209	1.36607
		covs. + stage 3 only microglial denity	191	0.606922	0.545837	0.684211	0.6	0.530612	0.741935						3.02287	0.0820981	1.44707	0.954048	2.19488
		covs. + APOE + PAM	191	0.694336	0.643686	0.513158	0.669565	0.506494	0.675439	12.9062	0.000327487	5.19373	2.11416	12.7591	2.81504	0.0933847	1.45326	0.939072	2.249
	PPUT	covs. only	209	0.56328	0.490275	0.756098	0.511811	0.5	0.764706
		covs. + APOE	209	0.653447	0.602699	0.719512	0.535433	0.5	0.747253	13.2784	0.000268481	5.14514	2.13187	12.4175
		covs. + APOE + total microglial density	209	0.666075	0.601671	0.878049	0.362205	0.470588	0.821429	13.6849	0.000216181	5.32709	2.19575	12.924	0.805126	0.369565	0.84352	0.581652	1.22328
		covs. + stage 3 only microglial denity	209	0.582293	0.511823	0.853658	0.393701	0.476191	0.806452						1.66221	0.197305	1.25488	0.888598	1.77215
		covs. + APOE + PAM	209	0.66233	0.613145	0.670732	0.464567	0.447155	0.686047	13.1242	0.000291503	5.08394	2.10928	12.2537	1.42382	0.232775	1.24031	0.870768	1.76667
zero vs. else	MF	covs. only	216	0.563462	0.492604	0.639535	0.507692	0.462185	0.680412
		covs. + APOE	216	0.647496	0.605193	0.546512	0.684615	0.534091	0.695312	12.5367	0.000399042	4.53423	1.96379	10.4691
		covs. + APOE + total microglial density	216	0.652549	0.595115	0.802326	0.469231	0.5	0.782051	12.9801	0.000314823	4.74968	2.03493	11.0861	0.940279	0.332206	1.19816	0.831416	1.72667
		covs. + stage 3 only microglial denity	216	0.652415	0.609101	0.465116	0.830769	0.645161	0.701299						16.2947	5.42e-05	4.20963	2.09483	8.45939
		covs. + APOE + PAM	216	0.721377	0.684564	0.383721	0.938462	0.804878	0.697143	15.6031	7.81e-05	6.30684	2.52906	15.7277	19.1791	1.19e-05	5.79141	2.6388	12.7105
	IT	covs. only	211	0.564994	0.494753	0.60241	0.5625	0.471698	0.685714
		covs. + APOE	211	0.660674	0.621094	0.891566	0.375	0.480519	0.842105	14.5187	0.000138778	6.15369	2.41668	15.6694
		covs. + APOE + total microglial density	211	0.663309	0.615441	0.855422	0.414062	0.486301	0.815385	14.6689	0.000128144	6.267	2.45003	16.0305	0.888102	0.345992	1.2023	0.819603	1.7637
		covs. + stage 3 only microglial denity	211	0.659921	0.61105	0.493976	0.789062	0.602941	0.706294						16.4223	5.07e-05	4.06619	2.06326	8.01349
		covs. + APOE + PAM	211	0.740493	0.69957	0.710843	0.671875	0.584158	0.781818	14.4312	0.000145376	6.65094	2.50223	17.6782	15.868	6.79e-05	4.37337	2.11601	9.03886
	VM	covs. only	191	0.587586	0.528308	0.513158	0.669565	0.506494	0.675439
		covs. + APOE	191	0.682437	0.631103	0.684211	0.6	0.530612	0.741935	13.0368	0.000305423	5.22481	2.12952	12.8192
		covs. + APOE + total microglial density	191	0.685984	0.629696	0.539474	0.756522	0.594203	0.713115	13.1475	0.000287903	5.29289	2.15035	13.028	0.167482	0.68236	0.920975	0.6209	1.36607
		covs. + stage 3 only microglial denity	191	0.62746	0.561406	0.473684	0.756522	0.5625	0.685039						4.46082	0.0346808	2.14938	1.05665	4.37214
		covs. + APOE + PAM	191	0.703432	0.653844	0.842105	0.469565	0.512	0.818182	12.7732	0.000351622	5.1809	2.10196	12.7698	4.03904	0.0444592	2.16109	1.01927	4.58203
	PPUT	covs. only	209	0.56328	0.495489	0.670732	0.464567	0.447154	0.686047
		covs. + APOE	209	0.653447	0.606861	0.853659	0.393701	0.47619	0.806452	13.2784	0.000268481	5.14514	2.13187	12.4175
		covs. + APOE + total microglial density	209	0.666075	0.611709	0.878049	0.362205	0.470588	0.821429	13.6849	0.000216181	5.32709	2.19575	12.924	0.805126	0.369565	0.84352	0.581652	1.22328
		covs. + stage 3 only microglial denity	209	0.606779	0.522049	0.52439	0.669291	0.505882	0.685484						4.49486	0.0339968	2.38893	1.06799	5.34364
		covs. + APOE + PAM	209	0.676493	0.617789	0.670732	0.614173	0.528846	0.742857	12.2078	0.000475903	4.81813	1.9944	11.6398	2.93758	0.0865403	2.08094	0.900151	4.81064
no zeros	MF	covs. only	169	0.594258	0.510996	0.690909	0.517544	0.408602	0.776316
		covs. + APOE	169	0.650797	0.590657	0.490909	0.754386	0.490909	0.754386	7.10478	0.00768786	4.18477	1.46066	11.9893
		covs. + APOE + total microglial density	169	0.67504	0.615535	0.745455	0.552632	0.445652	0.818182	7.383	0.00658433	4.29751	1.50128	12.3019	3.36898	0.066435	0.597757	0.345058	1.03552
		covs. + stage 3 only microglial denity	169	0.727911	0.677291	0.745455	0.640351	0.5	0.83908						16.0223	6.26e-05	4.75342	2.2157	10.1977
		covs. + APOE + PAM	169	0.757257	0.709354	0.854545	0.54386	0.474747	0.885714	7.39934	0.00652479	4.68294	1.53954	14.2445	16.1912	5.73e-05	4.83932	2.24509	10.4312
	IT	covs. only	160	0.576091	0.494336	0.74	0.463636	0.385417	0.796875
		covs. + APOE	160	0.676182	0.608408	0.56	0.754545	0.509091	0.790476	8.5625	0.00343159	5.52269	1.75815	17.3479
		covs. + APOE + total microglial density	160	0.686182	0.619053	0.76	0.609091	0.469136	0.848101	8.47314	0.00360428	5.48829	1.74403	17.2711	1.36384	0.242873	0.753244	0.468164	1.21192
		covs. + stage 3 only microglial denity	160	0.725091	0.677225	0.88	0.481818	0.435644	0.898305						16.0704	6.1e-05	6.2027	2.54141	15.1386
		covs. + APOE + PAM	160	0.768636	0.722776	0.74	0.718182	0.544118	0.858696	7.13289	0.00756828	4.98066	1.53311	16.1808	14.432	0.000145315	5.63704	2.30976	13.7574
	VM	covs. only	146	0.588854	0.517726	0.529412	0.663158	0.457627	0.724138
		covs. + APOE	146	0.68452	0.622636	0.901961	0.410526	0.45098	0.886364	9.34777	0.00223257	5.99165	1.90151	18.8797
		covs. + APOE + total microglial density	146	0.684107	0.615077	0.901961	0.410526	0.45098	0.886364	9.34202	0.00223958	5.98728	1.90034	18.8638	0.0062295	0.937091	1.01912	0.636681	1.63129
		covs. + stage 3 only microglial denity	146	0.599174	0.514995	0.392157	0.831579	0.555556	0.718182						0.0751992	0.783912	1.09335	0.577756	2.06905
		covs. + APOE + PAM	146	0.688442	0.616744	0.764706	0.557895	0.481481	0.815385	9.34446	0.00223661	5.98424	1.90028	18.8452	0.0679765	0.794306	1.09258	0.561539	2.12583
	PPUT	covs. only	179	0.589001	0.521671	0.876923	0.280702	0.410072	0.8
		covs. + APOE	179	0.66525	0.614286	0.830769	0.438596	0.457627	0.819672	10.0994	0.00148314	4.7533	1.81747	12.4315
		covs. + APOE + total microglial density	179	0.687584	0.637416	0.815385	0.491228	0.477477	0.823529	10.9104	0.000956263	5.18963	1.95341	13.7873	3.20503	0.0734124	0.668606	0.430296	1.0389
		covs. + stage 3 only microglial denity	179	0.589069	0.513187	0.876923	0.289474	0.413043	0.804878						0.0106992	0.917616	0.975781	0.613188	1.55278
		covs. + APOE + PAM	179	0.66417	0.608127	0.815385	0.447368	0.456897	0.809524	10.1092	0.00147532	4.76491	1.82002	12.4748	0.0111563	0.915881	1.02622	0.634854	1.65885
Note: covariates (covs.) included in all models were age at death, sex, postmortem interval, and top three genomic principal components (population stratification). Odds ratios for continuous microglial phenotype terms ('continuous' and 'no zeros') were calculated as that corresponding to an increase of one interquartile range (25th percentile to 75th percentile). Optimal thresholds for calculati…
