# Supplementary material for: Neuropathological correlates and genetic architecture of microglial activation in elderly human brain
Source: Nat Commun. 2019 Jan 24;10:409. doi: 10.1038/s41467-018-08279-3 (PMC6345810; doi:10.1038/s41467-018-08279-3)
Supplement: Supplementary file 5 — Supplementary Data 2 [file 41467_2018_8279_MOESM5_ESM.xlsx]

## Sheet: Supp. Table 2 - mediation
# Supplementary Figure 2. Individual model results for mediation analyses
Model					Mediated effect		Direct effect		Proportion mediated		Total effect
Predictor	à	Mediator	à	Outcome	Coef. [95% CI]	Sig.	Coef. [95% CI]	Sig.	Coef. [95% CI]	Sig.	Coef. [95% CI]	Sig.
PAM(MF)	à	Aβ	à	PHF tau	1.98 [1.021,3.186]	*	4.18 [2.028,6.609]	*	0.32 [0.158,0.574]	*	6.16 [4.038,8.314]	*
PAM(IT)	à	Aβ	à	PHF tau	2.13 [1.035,3.394]	*	4.49 [2.203,7.051]	*	0.32 [0.143,0.551]	*	6.62 [4.464,8.968]	*
Aβ	à	PAM(MF)	à	PHF tau	0.09 [0.042,0.148]	*	0.25 [0.142,0.362]	*	0.26 [0.116,0.475]	*	0.34 [0.244,0.442]	*
Aβ	à	PAM(IT)	à	PHF tau	0.1 [0.041,0.171]	*	0.23 [0.093,0.348]	*	0.3 [0.126,0.603]	*	0.32 [0.22,0.427]	*
PHF tau	à	PAM(MF)	à	Cog dec.	-0.003 [-0.008,0.002]	NS	-0.044 [-0.056,-0.031]	*	0.058 [-0.051,0.173]	NS	-0.046 [-0.058,-0.034]	*
PHF tau	à	PAM(IT)	à	Cog dec.	-0.005 [-0.012,0.001]	NS	-0.041 [-0.054,-0.028]	*	0.1 [-0.027,0.252]	NS	-0.046 [-0.059,-0.033]	*
PAM(MF)	à	PHF tau	à	Cog dec.	-0.27 [-0.401,-0.158]	*	-0.12 [-0.331,0.087]	NS	0.69 [0.402,1.438]	*	-0.39 [-0.616,-0.155]	*
PAM(IT)	à	PHF tau	à	Cog dec.	-0.27 [-0.413,-0.156]	*	-0.24 [-0.543,0.058]	NS	0.54 [0.288,1.255]	*	-0.51 [-0.812,-0.181]	*
Note: Sig. is denoted as * if p<0.05 and NS if p>0.05. Effects are reported from causal mediation analyses using nonparametric bootstrapped confidence intervals (1000 iterations). PHF tau = paired helical filament tau; Cog dec. = global cognitive decline (longitudinal); Aβ = total beta amyloid burden; MF = midfrontal cortex; IT = inferior temporal cortex. n=225 for MF and n=205 for IT.
