# Supplementary material for: Neuropathological correlates and genetic architecture of microglial activation in elderly human brain
Source: Nat Commun. 2019 Jan 24;10:409. doi: 10.1038/s41467-018-08279-3 (PMC6345810; doi:10.1038/s41467-018-08279-3)
Supplement: Supplementary file 6 — Supplementary Data 3 [file 41467_2018_8279_MOESM6_ESM.xlsx]

## Sheet: Supp. Table 3 - proteomics
# Supplementary Table 3. Results from proteomics analysis
Protein	PAM region	P-value	M estimator	n
AK4	IT	0.433776	0.213	184
ANKRD40	IT	0.286029	0.303784	184
AP2A2	IT	0.0221858	-0.350457	184
APOE	IT	0.84741	-0.267716	184
APP	IT	0.86895	-0.103293	184
bA (Aβ)	IT	4.11458e-05	15.9123	184
bA38 (Aβ38)	IT	0.117675	1.38432	184
BCL2L1	IT	0.193104	0.130655	184
BIN1	IT	0.591099	-0.129694	184
C1QA	IT	0.28935	0.83442	184
CD2AP	IT	0.231164	0.347543	183
CD44	IT	0.053019	2.72414	184
CD47	IT	0.0390096	-0.374581	184
CPLX2	IT	0.233425	-0.305249	184
DOCK2	IT	0.898968	0.282284	184
FBXO2	IT	0.107655	0.704909	184
FCER1G	IT	0.820658	-0.0379346	184
FYN	IT	0.0860483	-0.26955	184
GSTP1	IT	0.0941236	0.596369	184
HSPB2	IT	0.0647767	0.377604	184
IGFBP5	IT	0.196188	1.26118	184
ITPK1	IT	0.109063	-0.499119	184
KIF5B	IT	0.6983	0.0635875	184
MEF2C	IT	0.163239	-0.847142	184
PADI2	IT	0.20569	0.592515	184
PICALM	IT	0.841179	-0.0689367	184
PLXNB1	IT	0.0532626	1.02516	184
PVALB	IT	0.966865	-0.00977276	184
SASH1	IT	0.296248	-0.901709	184
SLC6A12	IT	0.605401	0.449908	184
SNAP25	IT	0.00688712	-0.48319	184
SNAP29	IT	0.820419	-0.0926047	184
SNAP47	IT	0.131644	-0.492174	184
SNCA	IT	0.828635	-0.0199931	184
STX12	IT	0.828706	0.02903	184
STX16	IT	0.636381	-0.173987	184
STX18	IT	0.770853	-0.308625	184
STX1A	IT	0.0158752	-0.344496	184
STX1B	IT	0.0075528	-0.395659	184
STX4	IT	0.285473	0.373119	184
STX5	IT	0.482904	0.102845	184
STX7	IT	0.970202	0.0217775	184
STXBP1	IT	0.0907593	-0.252593	184
STXBP3	IT	0.581292	0.222965	184
STXBP5	IT	0.852762	0.0695474	184
STXBP6	IT	0.217615	-0.551388	184
SV2B	IT	0.239961	0.0882193	184
SYN1	IT	0.706015	0.238453	184
SYN2	IT	0.310305	0.672857	184
SYN3	IT	0.899665	0.146738	184
SYT1	IT	0.050661	-0.0871322	184
SYT11	IT	0.440771	0.147323	184
SYT12	IT	0.0656406	-0.300424	184
SYT2	IT	0.743614	0.342879	184
SYT7	IT	0.170384	-0.100111	184
TARDBP	IT	0.314343	0.135041	184
tau_AT8	IT	0.460001	-0.186558	184
tau_AT8_s202	IT	0.725204	0.185849	184
TRIM28	IT	0.90807	-0.15952	184
UNC5C	IT	0.299953	0.25203	184
VAMP1	IT	0.782903	0.0583429	184
VAMP5	IT	0.717152	0.0134519	184
VAPB	IT	0.116715	-0.233516	184
VAT1	IT	0.690095	0.322134	184
VGF	IT	0.00465968	-1.52301	184
VPS35	IT	0.626473	-0.193368	184
VSNL1	IT	0.416139	-0.0880163	184
AK4	MF	0.0382419	0.490902	187
ANKRD40	MF	0.758936	-0.0805789	187
AP2A2	MF	0.00817363	-0.427033	187
APOE	MF	0.701684	-0.150489	187
APP	MF	0.43056	-0.222998	187
bA (Aβ)	MF	1.00732e-06	17.1817	187
bA38 (Aβ38)	MF	0.198334	2.65327	187
BCL2L1	MF	0.813235	-0.146494	187
BIN1	MF	0.267694	0.458343	187
C1QA	MF	0.00384466	1.84718	187
CD2AP	MF	0.107009	0.49887	186
CD44	MF	0.00347048	3.0981	187
CD47	MF	0.0675299	-0.299576	187
CPLX2	MF	0.106599	-0.444457	187
DOCK2	MF	0.538437	0.321161	187
FBXO2	MF	0.226196	0.369155	187
FCER1G	MF	0.347508	0.769483	187
FYN	MF	0.573724	-0.0847371	187
GSTP1	MF	0.0456769	0.579388	187
HSPB2	MF	0.0918137	0.506598	187
IGFBP5	MF	0.0716801	1.47043	187
ITPK1	MF	0.0443698	-0.589908	187
KIF5B	MF	0.799508	0.0974297	187
MEF2C	MF	0.0454166	-0.932982	187
PADI2	MF	0.0370155	1.14587	187
PICALM	MF	0.623002	0.0366216	187
PLXNB1	MF	0.0600629	0.638765	187
PVALB	MF	0.948416	0.00271726	187
SASH1	MF	0.175774	-0.887861	187
SLC6A12	MF	0.495881	0.37931	187
SNAP25	MF	0.0011615	-0.681823	187
SNAP29	MF	0.32237	-0.1682	187
SNAP47	MF	0.156891	-0.508228	187
SNCA	MF	0.216734	-0.238795	187
STX12	MF	0.228461	-0.091314	187
STX16	MF	0.231541	-0.371622	187
STX18	MF	0.791446	-0.16234	187
STX1A	MF	0.00200817	-0.562884	187
STX1B	MF	0.00155834	-0.565036	187
STX4	MF	0.166033	0.493409	187
STX5	MF	0.112785	0.523911	187
STX7	MF	0.803207	-0.00564227	187
STXBP1	MF	0.166625	-0.186704	187
STXBP3	MF	0.15806	0.611346	187
STXBP5	MF	0.991642	0.0637132	187
STXBP6	MF	0.993775	-0.128836	187
SV2B	MF	0.0399585	-0.244156	187
SYN1	MF	0.179217	-0.104007	187
SYN2	MF	0.712994	0.2942	187
SYN3	MF	0.509566	0.280978	187
SYT1	MF	0.0158224	-0.403835	187
SYT11	MF	0.121259	0.297749	187
SYT12	MF	0.00325544	-0.830886	187
SYT2	MF	0.478036	0.55673	187
SYT7	MF	0.039979	-0.429538	187
TARDBP	MF	0.0811175	0.180977	187
tau_AT8	MF	0.0926341	-0.478122	187
tau_AT8_s202	MF	0.0358928	0.856572	187
TRIM28	MF	0.372115	0.142072	187
UNC5C	MF	0.427887	0.124318	187
VAMP1	MF	0.476775	-0.227277	187
VAMP5	MF	0.144565	0.711494	187
VAPB	MF	0.00870115	-0.35266	187
VAT1	MF	0.496976	0.487488	187
VGF	MF	0.000525163	-1.84339	187
VPS35	MF	0.706553	-0.0228706	187
VSNL1	MF	0.239551	-0.173281	187
AK4	PPUT	0.44712	0.105944	180
ANKRD40	PPUT	0.328095	0.501547	180
AP2A2	PPUT	0.4752	-0.136916	180
APOE	PPUT	0.35024	-0.481912	180
APP	PPUT	0.457675	-0.295585	180
bA (Aβ)	PPUT	0.954086	0.537702	180
bA38 (Aβ38)	PPUT	0.822349	-0.71047	180
BCL2L1	PPUT	0.443141	-0.227591	180
BIN1	PPUT	0.764271	0.0567099	180
C1QA	PPUT	0.0268722	1.78284	180
CD2AP	PPUT	0.550608	0.0550605	179
CD44	PPUT	0.335267	1.34536	180
CD47	PPUT	0.996136	0.0593167	180
CPLX2	PPUT	0.280896	0.477012	180
DOCK2	PPUT	0.0570264	1.52183	180
FBXO2	PPUT	0.773137	-0.120632	180
FCER1G	PPUT	0.150593	1.28547	180
FYN	PPUT	0.846943	0.0297949	180
GSTP1	PPUT	0.51187	0.337363	180
HSPB2	PPUT	0.118101	0.50725	180
IGFBP5	PPUT	0.0864806	1.18526	180
ITPK1	PPUT	0.711343	0.115618	180
KIF5B	PPUT	0.744726	0.0964595	180
MEF2C	PPUT	0.842945	0.0654001	180
PADI2	PPUT	0.444391	0.574094	180
PICALM	PPUT	0.741991	-0.212293	180
PLXNB1	PPUT	0.0653841	0.788825	180
PVALB	PPUT	0.338572	-0.627542	180
SASH1	PPUT	0.963818	-0.47808	180
SLC6A12	PPUT	0.290952	-0.26997	180
SNAP25	PPUT	0.191156	-0.292202	180
SNAP29	PPUT	0.339995	-0.185652	180
SNAP47	PPUT	0.892984	-0.180818	180
SNCA	PPUT	0.744691	-0.0576655	180
STX12	PPUT	0.161346	-0.0969157	180
STX16	PPUT	0.278704	-0.309301	180
STX18	PPUT	0.26053	-0.623991	180
STX1A	PPUT	0.260861	-0.211836	180
STX1B	PPUT	0.588485	-0.111452	180
STX4	PPUT	0.117314	-0.656061	180
STX5	PPUT	0.126021	0.741176	180
STX7	PPUT	0.227439	0.207665	180
STXBP1	PPUT	0.975082	0.0621436	180
STXBP3	PPUT	0.184633	-0.574744	180
STXBP5	PPUT	0.455922	0.14407	180
STXBP6	PPUT	0.526153	-0.243405	180
SV2B	PPUT	0.247887	-0.248276	180
SYN1	PPUT	0.516288	-0.116227	180
SYN2	PPUT	0.912491	0.209618	180
SYN3	PPUT	0.625862	-0.0534889	180
SYT1	PPUT	0.0942614	-0.453962	180
SYT11	PPUT	0.958027	-0.0295876	180
SYT12	PPUT	0.00640475	-1.02855	180
SYT2	PPUT	0.612287	0.456426	180
SYT7	PPUT	0.0932325	-0.532162	180
TARDBP	PPUT	0.325183	-0.179044	180
tau_AT8	PPUT	0.452369	-0.231828	180
tau_AT8_s202	PPUT	0.875236	0.00633716	180
TRIM28	PPUT	0.440577	0.184016	180
UNC5C	PPUT	0.511367	-0.0104339	180
VAMP1	PPUT	0.343974	-0.519963	180
VAMP5	PPUT	0.738658	-0.27297	180
VAPB	PPUT	0.0954894	0.180886	180
VAT1	PPUT	0.458527	-0.212638	180
VGF	PPUT	0.0614147	-1.2842	180
VPS35	PPUT	0.617364	0.0574267	180
VSNL1	PPUT	0.599534	-0.0606231	180
AK4	VM	0.852357	-0.0462635	164
ANKRD40	VM	0.109353	1.03299	164
AP2A2	VM	0.248439	-0.284071	164
APOE	VM	0.121581	-0.788614	164
APP	VM	0.407901	-0.303866	164
bA (Aβ)	VM	0.982035	0.289501	164
bA38 (Aβ38)	VM	0.388563	1.07999	164
BCL2L1	VM	0.0516381	-0.612168	164
BIN1	VM	0.558974	0.542482	164
C1QA	VM	0.00228941	2.0241	164
CD2AP	VM	0.357486	0.395027	164
CD44	VM	0.438458	0.765818	164
CD47	VM	0.83595	-0.0089347	164
CPLX2	VM	0.331499	0.299208	164
DOCK2	VM	0.0136878	1.90709	164
FBXO2	VM	0.673284	-0.622411	164
FCER1G	VM	0.0536377	1.81807	164
FYN	VM	0.613204	-0.0941	164
GSTP1	VM	0.565534	0.178582	164
HSPB2	VM	0.18154	0.542893	164
IGFBP5	VM	0.738577	0.419095	164
ITPK1	VM	0.330857	-0.34811	164
KIF5B	VM	0.57254	0.240575	164
MEF2C	VM	0.39186	-0.816975	164
PADI2	VM	0.765836	0.348801	164
PICALM	VM	0.823365	-0.0990116	164
PLXNB1	VM	0.687352	-0.0153249	164
PVALB	VM	0.996709	-0.0143393	164
SASH1	VM	0.176363	-1.04079	164
SLC6A12	VM	0.170111	-0.603014	164
SNAP25	VM	0.487882	-0.228584	164
SNAP29	VM	0.524122	-0.132052	164
SNAP47	VM	0.904363	-0.153413	164
SNCA	VM	0.71686	-0.180817	164
STX12	VM	0.406382	-0.0935514	164
STX16	VM	0.139139	-0.483633	164
STX18	VM	0.56676	0.0616357	164
STX1A	VM	0.168769	-0.409709	164
STX1B	VM	0.389261	-0.268583	164
STX4	VM	0.668965	-0.247668	164
STX5	VM	0.521298	0.358157	164
STX7	VM	0.0561849	0.348204	164
STXBP1	VM	0.813548	0.0770299	164
STXBP3	VM	0.603363	-0.280215	164
STXBP5	VM	0.217643	0.255633	164
STXBP6	VM	0.851151	0.0287179	164
SV2B	VM	0.200655	-0.485484	164
SYN1	VM	0.496195	-0.231719	164
SYN2	VM	0.411873	0.382908	164
SYN3	VM	0.855165	-0.072564	164
SYT1	VM	0.0741229	-0.702129	164
SYT11	VM	0.367611	0.196673	164
SYT12	VM	0.00210329	-1.35163	164
SYT2	VM	0.970841	-0.0295907	164
SYT7	VM	0.0200727	-0.755096	164
TARDBP	VM	0.720747	-0.0310836	164
tau_AT8	VM	0.858574	0.148592	164
tau_AT8_s202	VM	0.892846	-0.113844	164
TRIM28	VM	0.645658	0.108775	164
UNC5C	VM	0.276789	0.410944	164
VAMP1	VM	0.671625	-0.315112	164
VAMP5	VM	0.436975	0.18141	164
VAPB	VM	0.745339	-0.0718817	164
VAT1	VM	0.502366	-0.488847	164
VGF	VM	0.0161166	-1.85511	164
VPS35	VM	0.673068	-0.0954899	164
VSNL1	VM	0.90091	0.0116537	164
Note: modeling was performed using iterative re-weighted least squares regression (with Huber psi function determining M-estimator) including the following co-variates: age at death, sex, protein plate, postmortem interval, and top three genomic principl components (population stratification). IT = inferior temporal cortex; MF = midfrontal cortex; PPUT = posterior putamen; VM = ventral medial cau…
