# Supplementary material for: Neuropathological correlates and genetic architecture of microglial activation in elderly human brain
Source: Nat Commun. 2019 Jan 24;10:409. doi: 10.1038/s41467-018-08279-3 (PMC6345810; doi:10.1038/s41467-018-08279-3)
Supplement: Supplementary file 7 — Supplementary Data 4 [file 41467_2018_8279_MOESM7_ESM.xlsx]

## Sheet: Supp. Table 4 - GWAS results
# Supplementary Table 4. Full PAM GWAS results showing effects of all lead SNPs in both MF and IT regions
												Lead SNP statistics in both GWAS Regions
														MF					IT
GWAS Region	CHR	Association Locus Lead SNP	Lead SNP Position (BP)	Lead SNP top p-value	Locus start (BP)	Locus end (BP)	Locus size (kb)	# of tested SNPs in locus	Independent suggestive SNPs in locus	# of genes mapped to locus	Genes mapped to locus (positional and/or eQTL mapping)	A1	A2	Freq (A1)	Info	Beta	SE	P-value	Freq (A1)	Info	Beta	SE	P-value
MF	1	rs2997325	83641424	1.877e-08	83481624	83653488	171.864	15	rs2997325	1	RP11-170N11.1	A	T	0.629	0.9393	-0.0389	0.0066	1.877e-08	0.63	0.9346	-0.0216	0.0064	0.0008863
MF	1	rs157864	165383761	8.599e-06	165382552	165398844	16.292	12	rs157864	1	RXRG	T	C	0.1415	0.9152	0.0443	0.0097	8.599e-06	0.1425	0.9152	0.0233	0.0091	0.01116
MF	1	rs651691	193958320	6.454e-06	193958320	193987792	29.472	1	rs651691	0		T	C	0.5531	0.8774	0.0317	0.0068	6.454e-06	0.5522	0.8525	0.0283	0.0063	1.162e-05
MF	2	rs12623587	232160554	5.999e-06	232051465	232187155	135.69	43	rs12623587	4	C2orf72, PSMD1, HTR2B, ARMC9	A	C	0.29	1.0022	-0.0321	0.0069	5.999e-06	0.2848	1.0029	-0.0216	0.0065	0.001016
MF	3	rs78461316	104858434	2.539e-07	104645745	104875919	230.174	124	rs78461316; rs114005899	0		T	C	0.0587	0.8779	0.0749	0.014	2.539e-07	0.0552	0.8779	0.0519	0.0135	0.0001677
MF	7	rs141219652	70367062	8.718e-06	70367062	70367062	0	1	rs141219652	0		C	T	0.0226	0.8129	0.1083	0.0237	8.718e-06	0.0232	0.8123	0.0401	0.0222	0.07218
MF	10	rs61860520	134826645	4.016e-06	134747253	134826645	79.392	2	rs61860520	2	TTC40, LINC01166	T	C	0.0543	0.8353	-0.0719	0.0151	4.016e-06	0.0554	0.8375	-0.0221	0.0143	0.1226
MF	11	rs138662357	92058950	3.489e-07	92043821	92166582	122.761	70	rs138662357	3	NDUFB11P1, FAT3, PGAM1P9	C	A	0.0555	0.9302	0.074	0.014	3.489e-07	0.0544	0.9309	0.0411	0.0134	0.002415
MF	13	rs9514523	106927120	9.201e-06	106913330	106927120	13.79	8	rs9514523	0		T	C	0.1871	0.9563	-0.0386	0.0085	9.201e-06	0.1818	0.9733	-0.0151	0.0082	0.06743
MF	13	rs9521336	110023731	1.956e-06	110021208	110076586	55.378	11	rs9521336	2	MYO16-AS1, LINC00399	C	T	0.2146	0.9851	0.0378	0.0077	1.956e-06	0.2173	0.9851	0.0255	0.0071	0.0004592
MF	14	rs2105997	107209226	8.455e-06	107209226	107209226	0	1	rs2105997	9	IGHV4-39, HOMER2P1, IGHV4-61, IGHV3-64, IGHV3-66, IGHV1-69, IGHV3-72, IGHV3-73, IGHV3-74	T	A	0.2276	0.8343	0.0388	0.0085	8.455e-06	0.2303	0.8358	0.0214	0.0079	0.00719
MF	15	rs144705301	67855035	1.738e-07	67532856	68110904	578.048	5	rs144705301; rs75283379	4	AAGAB, RPS24P16, MAP2K5, SKOR1	C	T	0.0263	0.9185	0.11	0.0203	1.738e-07	0.0269	0.9226	0.0529	0.0191	0.006276
IT	1	rs56267558	21005316	6.404e-06	20998849	21005317	6.468	8	rs56267558	6	MUL1, CDA, PINK1, PINK1-AS, DDOST, KIF17	T	G	0.1265	0.8434	0.0341	0.0106	0.001525	0.1287	0.8463	0.0431	0.0093	6.404e-06
IT	1	rs113285275	70896319	3.099e-06	70879575	70910743	31.168	8	rs113285275	2	HHLA3, CTH	A	G	0.236	0.9683	-0.0253	0.0078	0.001364	0.2344	0.9793	-0.0328	0.0068	3.099e-06
IT	1	rs183093970	88454261	5.467e-10	88267622	88458641	191.019	51	rs183093970; rs145182550; rs146107087	0		G	A	0.0143	0.9333	0.1176	0.0277	3.438e-05	0.0147	0.9334	0.1535	0.0235	5.467e-10
IT	1	rs147836155	113501607	2.46e-06	113501607	113501607	0	1	rs147836155	2	SLC16A1, SLC16A1-AS1	T	C	0.0126	0.8273	0.0843	0.0322	0.009571	0.0129	0.8269	0.1346	0.0277	2.46e-06
IT	2	rs148259393	28713654	3.295e-06	28713654	28713654	0	1	rs148259393	1	PLB1	G	C	0.0199	0.8572	0.0306	0.0255	0.2323	0.0204	0.8566	0.1038	0.0217	3.295e-06
IT	2	rs141418970	40576095	4.823e-07	40576095	40621331	45.236	1	rs141418970	1	SLC8A1	T	G	0.01	0.8395	NA	NA	NA	0.0102	0.8396	0.1593	0.0306	4.823e-07
IT	2	rs17018138	80154236	7.531e-06	80150658	80185073	34.415	20	rs17018138	1	CTNNA2	G	C	0.0537	1.0393	0.0187	0.0145	0.1964	0.05	1.0526	0.0588	0.0128	7.531e-06
IT	2	rs79341575	129133292	2.753e-06	129113579	129144905	31.326	13	rs79341575	1	GPR17	C	G	0.0562	0.9238	0.0294	0.0149	0.05063	0.0551	0.9243	0.063	0.013	2.753e-06
IT	2	rs60200364	160708050	2.144e-06	160708050	161053732	345.682	97	rs60200364; rs10165829	5	BAZ2B, LY75, LY75-CD302, PLA2R1, ITGB6	A	G	0.0633	1.0934	0.0274	0.013	0.03658	0.0623	1.1007	0.0555	0.0113	2.144e-06
IT	2	rs2348117	201598521	9.76e-06	201598521	201598521	0	1	rs2348117	5	AOX3P, AOX2P, AC007163.3, PPIL3, RNU6-312P	T	G	0.89	0.9868	-0.0295	0.0104	0.005113	0.8893	0.9918	-0.0414	0.0091	9.76e-06
IT	3	rs9289581	139405842	8.316e-06	139392535	139451928	59.393	29	rs9289581	1	NMNAT3	T	G	0.3683	1.0041	0.0168	0.0068	0.01464	0.37	1.0133	0.0271	0.0059	8.316e-06
IT	4	rs7656795	22398514	1.223e-06	22398396	22416195	17.799	26	rs7656795	1	GPR125	T	C	0.8171	1.0046	-0.0315	0.0084	0.0002327	0.8175	1.0114	-0.037	0.0074	1.223e-06
IT	4	rs114105899	23027094	8.097e-07	22957199	23211820	254.621	10	rs114105899; rs17544269	1	RP11-412P11.1	G	A	0.0154	0.9269	0.0628	0.0276	0.02388	0.0158	0.9264	0.1197	0.0235	8.097e-07
IT	4	rs10011717	86136864	6.089e-06	86136864	86149824	12.96	2	rs10011717	0		A	G	0.3772	0.9393	-0.0098	0.007	0.1658	0.3774	0.9352	-0.0282	0.0061	6.089e-06
IT	4	rs77601419	148249054	2.219e-06	148249054	148280672	31.618	2	rs77601419	0		T	C	0.0146	0.9822	0.0428	0.0282	0.1303	0.015	0.9818	0.1168	0.0239	2.219e-06
IT	7	rs77033896	115513816	6.844e-07	115513816	115621513	107.697	6	rs77033896	2	TFEC, CAV1	A	G	0.0165	0.8616	0.1074	0.028	0.0001698	0.0169	0.8612	0.1262	0.0246	6.844e-07
IT	8	rs17494322	20673550	4.18e-06	20673550	20673550	0	1	rs17494322	0		G	A	0.0732	0.9209	0.017	0.0132	0.2017	0.075	0.9188	0.0535	0.0113	4.18e-06
IT	11	rs139629925	76144667	5.912e-06	76144667	76293924	149.257	4	rs139629925	3	RP11-111M22.2, C11orf30, LRRC32	G	A	0.0135	0.7915	0.0681	0.0319	0.03398	0.0121	0.8174	0.1347	0.0289	5.912e-06
IT	11	rs2084308	111051351	4.289e-07	111051351	111112870	61.519	1	rs2084308	0		T	A	0.0297	0.8824	0.0522	0.0205	0.01174	0.028	0.8767	0.0967	0.0185	4.289e-07
IT	13	rs7328235	41998022	6.72e-06	41998002	41999393	1.391	7	rs7328235	2	MTRF1, OR7E36P	T	C	0.9423	0.917	-0.0274	0.0149	0.06783	0.9439	0.927	-0.0607	0.0131	6.72e-06
IT	13	rs9567982	48605441	3.077e-06	48443255	48717437	274.182	97	rs9567982	8	LINC00444, LINC00562, SUCLA2, SUCLA2-AS1, NUDT15, MED4, MED4-AS1, POLR2KP2	G	A	0.1421	1.0001	0.0222	0.0094	0.01927	0.1375	1.0085	0.0394	0.0082	3.077e-06
IT	13	rs117372720	61819169	8.968e-06	61819169	61831761	12.592	3	rs117372720	0		T	C	0.0145	0.974	0.0581	0.0278	0.03825	0.0149	0.9737	0.1092	0.0239	8.968e-06
IT	13	rs149383020	112585032	5.09e-07	112585032	112585032	0	1	rs149383020	0		A	G	0.0332	1.0529	0.0551	0.0176	0.002061	0.0341	1.0521	0.0787	0.0151	5.09e-07
IT	14	rs144434563	91361842	6.787e-06	91361842	91455992	94.15	3	rs144434563	1	RPS6KA5	G	A	0.0132	0.8295	0.0558	0.0319	0.08196	0.0135	0.8296	0.1265	0.0273	6.787e-06
IT	14	rs137899216	91830706	3.057e-06	91709038	91984374	275.336	4	rs137899216	3	GPR68, CCDC88C, SMEK1	T	C	0.0272	0.8332	0.0402	0.0222	0.07198	0.0277	0.8372	0.0911	0.0189	3.057e-06
IT	17	rs112645358	66248531	9.94e-06	66248531	66248531	0	1	rs112645358	4	KPNA2, LRRC37A16P, AMZ2, ARSG	T	C	0.0376	0.9637	0.0372	0.0176	0.03599	0.0384	0.9669	0.069	0.0152	9.94e-06
IT	18	rs148222222	65675614	1.47e-06	65575733	65675614	99.881	2	rs148222222	1	RP11-638L3.1	T	C	0.0165	0.9479	0.038	0.0269	0.1596	0.0169	0.9475	0.1133	0.0228	1.47e-06
IT	20	rs71336998	5467150	1.165e-07	5467150	5467150	0	1	rs71336998	1	LINC00654	G	A	0.0176	0.8266	0.0851	0.0269	0.001828	0.018	0.8261	0.1266	0.023	1.165e-07
Note: Final 10 columns show the results for each association locus lead SNP in both GWAS, to compare relative effects on microglial activation in both cortical regions. IT = inferior temporal cortex; MF = midfrontal cortex.
