# Supplementary material for: Neuropathological correlates and genetic architecture of microglial activation in elderly human brain
Source: Nat Commun. 2019 Jan 24;10:409. doi: 10.1038/s41467-018-08279-3 (PMC6345810; doi:10.1038/s41467-018-08279-3)
Supplement: Supplementary file 8 — Supplementary Data 5 [file 41467_2018_8279_MOESM8_ESM.xlsx]

## Sheet: Supp. Table 5 - Mapped genes
# Supplementary Table 5. List of PAM GWAS mapped genes, attributes, and eQTL tissues
region	chr	symbol	ensg	IndSigSNPs	start	end	strand	status	type	HUGO	posMapSNPs	posMapMaxCADD	eqtlMapSNPs	eqtlMapminP	eqtlMapminQ	eqtlMapts
MF	1	RP11-170N11.1	ENSG00000236268	rs2997325	83439565	83451891	-1	NOVEL	lincRNA	LINC01361	0	0	43	2.20663e-17	5.35702e-12	GTEx_v7_Esophagus_Mucosa:GTEx_v7_Prostate:GTEx_v7_Thyroid
MF	1	RXRG	ENSG00000143171	rs157864	165370159	165414433	-1	KNOWN	protein_coding	RXRG	16	13.61	0
MF	2	C2orf72	ENSG00000204128	rs12623587	231902205	231914434	1	KNOWN	protein_coding	C2orf72	0	0	48	3.61765e-26	1.97706e-51	GTEx_v7_Adipose_Subcutaneous:GTEx_v7_Adipose_Visceral_Omentum:GTEx_v7_Cells_EBV-transformed_lymphocytes:GTEx_v7_Brain_Cerebellum:GTEx_v7_Esophagus_Gastroesophageal_Junction:GTEx_v7_Esophagus_Muscularis:GTEx_v7_Thyroid
MF	2	PSMD1	ENSG00000173692	rs12623587	231921578	232037541	1	KNOWN	protein_coding	PSMD1	0	0	29	1.69209e-08	1.63177e-05	GTEx_v7_Muscle_Skeletal
MF	2	HTR2B	ENSG00000135914	rs12623587	231972944	231989832	-1	KNOWN	protein_coding	HTR2B	0	0	48	3.2666e-61	2.97932e-59	GTEx_v7_Adipose_Subcutaneous:GTEx_v7_Artery_Aorta:GTEx_v7_Breast_Mammary_Tissue:GTEx_v7_Esophagus_Gastroesophageal_Junction:GTEx_v7_Esophagus_Muscularis:GTEx_v7_Heart_Atrial_Appendage:GTEx_v7_Heart_Left_Ventricle:GTEx_v7_Nerve_Tibial:GTEx_v7_Thyroid
MF	2	ARMC9	ENSG00000135931	rs12623587	232063260	232239548	1	KNOWN	protein_coding	ARMC9	51		51	1.74464e-19	1.882e-25	CMC_SVA_cis:BIOS_eQTL_geneLevel:GTEx_v7_Artery_Aorta:GTEx_v7_Artery_Tibial:GTEx_v7_Esophagus_Mucosa:GTEx_v7_Pancreas:GTEx_v7_Skin_Sun_Exposed_Lower_leg:GTEx_v7_Spleen:GTEx_v7_Thyroid
MF	10	TTC40	ENSG00000171811	rs61860520	134621896	134756327	-1	KNOWN	protein_coding	CFAP46	1	3.619	1	1.63978e-06	0.00134374	BIOS_eQTL_geneLevel
MF	10	LINC01166	ENSG00000232903	rs61860520	134757471	134778793	-1	NOVEL	lincRNA	LINC01166	0	0	2	8.50647e-10	3.97242e-26	GTEx_v7_Lung
MF	11	NDUFB11P1	ENSG00000235547	rs138662357	92069198	92069662	-1	KNOWN	pseudogene	NDUFB11P1	20		0
MF	11	FAT3	ENSG00000165323	rs138662357	92085262	92629618	1	KNOWN	protein_coding	FAT3	60		0
MF	11	PGAM1P9	ENSG00000249255	rs138662357	92099662	92100416	-1	KNOWN	pseudogene	PGAM1P9	22		0
MF	13	MYO16-AS1	ENSG00000236242	rs9521336	109816250	109853831	-1	NOVEL	antisense	MYO16-AS1	0	0	1	2.51555e-05	0.0156624	BIOS_eQTL_geneLevel
MF	13	LINC00399	ENSG00000229792	rs9521336	110053043	110053988	1	NOVEL	lincRNA	LINC00399	4	7.7	0
MF	14	IGHV4-39	ENSG00000211959	rs2105997	106877619	106878126	-1	KNOWN	IG_V_gene	IGHV4-39	0	0	1	6.25721e-16	1.98165e-44	GTEx_v7_Adipose_Visceral_Omentum:GTEx_v7_Whole_Blood:GTEx_v7_Esophagus_Mucosa:GTEx_v7_Lung:GTEx_v7_Minor_Salivary_Gland
MF	14	HOMER2P1	ENSG00000228966	rs2105997	106916017	106916980	-1	KNOWN	pseudogene	HOMER2P1	0	0	1	2.77493e-07	1.15534e-29	GTEx_v7_Testis
MF	14	IGHV4-61	ENSG00000211970	rs2105997	107095126	107095662	-1	KNOWN	IG_V_gene	IGHV4-61	0	0	1	1.40068e-05	1.09251e-13	GTEx_v7_Whole_Blood
MF	14	IGHV3-64	ENSG00000223648	rs2105997	107113741	107114274	-1	KNOWN	IG_V_gene	IGHV3-64	0	0	1	1.34992e-06	3.15084e-10	GTEx_v7_Whole_Blood
MF	14	IGHV3-66	ENSG00000211972	rs2105997	107131033	107131560	-1	KNOWN	IG_V_gene	IGHV3-66	0	0	1	6.08778e-09	1.54962e-21	GTEx_v7_Whole_Blood:GTEx_v7_Esophagus_Mucosa
MF	14	IGHV1-69	ENSG00000211973	rs2105997	107169931	107170428	-1	KNOWN	IG_V_gene	IGHV1-69	0	0	1	2.14201e-08	2.03442e-26	GTEx_v7_Adipose_Subcutaneous:GTEx_v7_Whole_Blood
MF	14	IGHV3-72	ENSG00000225698	rs2105997	107198932	107199471	-1	KNOWN	IG_V_gene	IGHV3-72	1	0.762	0
MF	14	IGHV3-73	ENSG00000211976	rs2105997	107210932	107211471	-1	KNOWN	IG_V_gene	IGHV3-73	1	0.762	0
MF	14	IGHV3-74	ENSG00000224650	rs2105997	107218676	107219365	-1	KNOWN	IG_V_gene	IGHV3-74	1	0.762	0
MF	15	AAGAB	ENSG00000103591	rs144705301	67493371	67547533	-1	KNOWN	protein_coding	AAGAB	1	4.11	0
MF	15	RPS24P16	ENSG00000242634	rs144705301	67524784	67525175	1	KNOWN	pseudogene	RPS24P16	1	4.11	0
MF	15	MAP2K5	ENSG00000137764	rs144705301;rs75283379	67835047	68099461	1	KNOWN	protein_coding	MAP2K5	4	8.645	0
MF	15	SKOR1	ENSG00000188779	rs75283379	68112042	68126899	1	KNOWN	protein_coding	SKOR1	1	2.534	0
IT	1	MUL1	ENSG00000090432	rs56267558	20825943	20834654	-1	KNOWN	protein_coding	MUL1	0	0	8	5.77128e-06	0.00409893	BIOS_eQTL_geneLevel
IT	1	CDA	ENSG00000158825	rs56267558	20915441	20945401	1	KNOWN	protein_coding	CDA	0	0	8	1.07001e-09	8.79078e-27	BIOS_eQTL_geneLevel:GTEx_v7_Adipose_Subcutaneous:GTEx_v7_Breast_Mammary_Tissue:GTEx_v7_Muscle_Skeletal:GTEx_v7_Cells_Transformed_fibroblasts:GTEx_v7_Thyroid
IT	1	PINK1	ENSG00000158828	rs56267558	20959948	20978004	1	KNOWN	protein_coding	PINK1	0	0	8	1.80024e-19	6.16903e-06	BIOS_eQTL_geneLevel
IT	1	PINK1-AS	ENSG00000117242	rs56267558	20969150	20978686	-1	NOVEL	antisense	PINK1-AS	0	0	8	1.80024e-19	6.16903e-06	BIOS_eQTL_geneLevel:CMC_SVA_cis
IT	1	DDOST	ENSG00000244038	rs56267558	20978270	20988000	-1	KNOWN	protein_coding	DDOST	0	0	8	1.80024e-19	0.00519602	BIOS_eQTL_geneLevel
IT	1	KIF17	ENSG00000117245	rs56267558	20990507	21044510	-1	KNOWN	protein_coding	KIF17	9		8	2.49002e-14		BIOS_eQTL_geneLevel
IT	1	HHLA3	ENSG00000197568	rs113285275	70820488	70851022	1	KNOWN	protein_coding	HHLA3	0	0	8	2.46986e-12	6.0698e-06	BIOS_eQTL_geneLevel:CMC_SVA_cis
IT	1	CTH	ENSG00000116761	rs113285275	70876901	70905534	1	KNOWN	protein_coding	CTH	10		8	2.79171e-16	3.46101e-10	BIOS_eQTL_geneLevel:GTEx_v7_Esophagus_Mucosa:GTEx_v7_Cells_Transformed_fibroblasts
IT	1	SLC16A1	ENSG00000155380	rs147836155	113454469	113499635	-1	KNOWN	protein_coding	SLC16A1	1	2.023	0
IT	1	SLC16A1-AS1	ENSG00000226419	rs147836155	113499037	113542118	1	NOVEL	antisense	SLC16A1-AS1	1	2.023	0
IT	2	PLB1	ENSG00000163803	rs148259393	28680012	28866654	1	KNOWN	protein_coding	PLB1	1	10.04	0
IT	2	SLC8A1	ENSG00000183023	rs141418970	40324410	40838193	-1	KNOWN	protein_coding	SLC8A1	2	3.417	0
IT	2	CTNNA2	ENSG00000066032	rs17018138	79412357	80875905	1	KNOWN	protein_coding	CTNNA2	23		0
IT	2	GPR17	ENSG00000144230	rs79341575	128403439	128410213	1	KNOWN	protein_coding	GPR17	0	0	2	4.37536e-06	5.21484e-22	GTEx_v7_Pancreas
IT	2	BAZ2B	ENSG00000123636	rs60200364	160175490	160473203	-1	KNOWN	protein_coding	BAZ2B	0	0	1	2.87973e-05	2.3029e-13	GTEx_v7_Whole_Blood
IT	2	LY75	ENSG00000054219	rs60200364;rs10165829	160628362	160761260	-1	KNOWN	protein_coding	LY75	25	7.456	49	8.0114e-105	2.64148e-61	BIOS_eQTL_geneLevel:GTEx_v7_Adipose_Subcutaneous:GTEx_v7_Adipose_Visceral_Omentum:GTEx_v7_Whole_Blood:GTEx_v7_Artery_Tibial:GTEx_v7_Colon_Sigmoid:GTEx_v7_Esophagus_Mucosa:GTEx_v7_Lung:GTEx_v7_Muscle_Skeletal:GTEx_v7_Nerve_Tibial:GTEx_v7_Cells_Transformed_fibroblasts:GTEx_v7_Skin_Sun_Exposed_Lower_leg:GTEx_v7_Testis
IT	2	LY75-CD302	ENSG00000248672	rs60200364;rs10165829	160628362	160761221	-1	KNOWN	protein_coding	LY75-CD302	25	7.456	6	1.27479e-97	0.0050113	BIOS_eQTL_geneLevel
IT	2	PLA2R1	ENSG00000153246	rs60200364;rs10165829	160788519	160919121	-1	KNOWN	protein_coding	PLA2R1	14		13	8.55512e-09	2.50353e-21	GTEx_v7_Esophagus_Mucosa:GTEx_v7_Esophagus_Muscularis:GTEx_v7_Muscle_Skeletal:GTEx_v7_Pancreas:GTEx_v7_Cells_Transformed_fibroblasts:GTEx_v7_Skin_Sun_Exposed_Lower_leg
IT	2	ITGB6	ENSG00000115221	rs10165829	160956177	161128399	-1	KNOWN	protein_coding	ITGB6	51	14.88	0
IT	2	AOX3P	ENSG00000244301	rs2348117	201542956	201603504	1	KNOWN	pseudogene	AOX3P	1	0.467	0
IT	2	AOX2P	ENSG00000243478	rs2348117	201560640	201658962	1	KNOWN	pseudogene	AOX2P	1	0.467	0
IT	2	AC007163.3	ENSG00000237166	rs2348117	201577028	201599900	-1	NOVEL	lincRNA	LOC100507140	1	0.467	1		0.009	CMC_SVA_cis
IT	2	PPIL3	ENSG00000240344	rs2348117	201735630	201754026	-1	KNOWN	protein_coding	PPIL3	0	0	1	2.53708e-23	1.17493e-84	BIOS_eQTL_geneLevel:GTEx_v7_Adipose_Subcutaneous:GTEx_v7_Adipose_Visceral_Omentum:GTEx_v7_Adrenal_Gland:GTEx_v7_Artery_Tibial:GTEx_v7_Esophagus_Mucosa:GTEx_v7_Heart_Left_Ventricle:GTEx_v7_Lung:GTEx_v7_Muscle_Skeletal:GTEx_v7_Nerve_Tibial:GTEx_v7_Cells_Transformed_fibroblasts:GTEx_v7_Skin_Not_Sun_Exposed_Suprapubic:GTEx_v7_Skin_Sun_Exposed_Lower_leg:GTEx_v7_Testis:GTEx_v7_Thyroid:CMC_SVA_cis:CMC_N…
IT	2	RNU6-312P	ENSG00000201499	rs2348117	201746438	201746544	-1	KNOWN	snRNA	RNU6-312P	0	0	1	1.65547e-12	NA	BIOS_eQTL_geneLevel
IT	3	NMNAT3	ENSG00000163864	rs9289581	139279022	139396859	-1	KNOWN	protein_coding	NMNAT3	31		32	6.7776e-126	2.06805e-38	BIOS_eQTL_geneLevel:GTEx_v7_Adipose_Subcutaneous:GTEx_v7_Adipose_Visceral_Omentum:GTEx_v7_Adrenal_Gland:GTEx_v7_Whole_Blood:GTEx_v7_Artery_Aorta:GTEx_v7_Artery_Tibial:GTEx_v7_Brain_Cerebellar_Hemisphere:GTEx_v7_Brain_Cerebellum:GTEx_v7_Brain_Frontal_Cortex_BA9:GTEx_v7_Breast_Mammary_Tissue:GTEx_v7_Colon_Sigmoid:GTEx_v7_Colon_Transverse:GTEx_v7_Esophagus_Gastroesophageal_Junction:GTEx_v7_Esophagus…
IT	4	GPR125	ENSG00000152990	rs7656795	22346694	22517677	-1	KNOWN	protein_coding	ADGRA3	28		13	1.98466e-07	2.87088e-15	GTEx_v7_Heart_Left_Ventricle:GTEx_v7_Pancreas:GTEx_v7_Thyroid
IT	4	RP11-412P11.1	ENSG00000248837	rs114105899	22999174	23058485	1	NOVEL	lincRNA	LOC105374524	3	3.838	0
IT	7	TFEC	ENSG00000105967	rs77033896	115575202	115799950	-1	KNOWN	protein_coding	TFEC	3	2.107	0
IT	7	CAV1	ENSG00000105974	rs77033896	116164839	116201233	1	KNOWN	protein_coding	CAV1	0	0	3	1.68787e-05	0.041338	GTEx_v7_Pituitary
IT	11	RP11-111M22.2	ENSG00000179240	rs139629925	76092357	76125663	1	NOVEL	protein_coding	LOC100506127	0	0	2	5.82708e-06	7.63529e-60	GTEx_v7_Thyroid
IT	11	C11orf30	ENSG00000158636	rs139629925	76155967	76264069	1	KNOWN	protein_coding	EMSY	1	6.49	0
IT	11	LRRC32	ENSG00000137507	rs139629925	76368568	76381791	-1	KNOWN	protein_coding	LRRC32	0	0	2	7.59797e-08	0.000562118	GTEx_v7_Spleen
IT	13	MTRF1	ENSG00000120662	rs7328235	41790505	41837742	-1	KNOWN	protein_coding	MTRF1	0	0	1	7.37661e-05	0.0410353	BIOS_eQTL_geneLevel
IT	13	OR7E36P	ENSG00000205240	rs7328235	42005425	42006446	-1	KNOWN	pseudogene	OR7E36P	9		0
IT	13	LINC00444	ENSG00000234689	rs9567982	48479464	48481492	-1	NOVEL	lincRNA	LINC00444	10	5.346	38	1.66815e-06	0.00356379	GTEx_v7_Testis
IT	13	LINC00562	ENSG00000260388	rs9567982	48504290	48506757	-1	NOVEL	lincRNA	LINC00562	17		3	1.89787e-05	1.02958e-05	GTEx_v7_Lung:GTEx_v7_Thyroid
IT	13	SUCLA2	ENSG00000136143	rs9567982	48510622	48612125	-1	KNOWN	protein_coding	SUCLA2	68		106	1.16342e-13	4.00365e-25	BIOS_eQTL_geneLevel:GTEx_v7_Adipose_Subcutaneous:GTEx_v7_Adrenal_Gland:GTEx_v7_Cells_EBV-transformed_lymphocytes:GTEx_v7_Artery_Aorta:GTEx_v7_Artery_Tibial:GTEx_v7_Brain_Cerebellum:GTEx_v7_Colon_Transverse:GTEx_v7_Esophagus_Gastroesophageal_Junction:GTEx_v7_Esophagus_Mucosa:GTEx_v7_Esophagus_Muscularis:GTEx_v7_Lung:GTEx_v7_Muscle_Skeletal:GTEx_v7_Pancreas:GTEx_v7_Cells_Transformed_fibroblasts:GTE…
IT	13	SUCLA2-AS1	ENSG00000227848	rs9567982	48575525	48576688	1	NOVEL	antisense	SUCLA2-AS1	12	9.916	0
IT	13	NUDT15	ENSG00000136159	rs9567982	48611703	48621358	1	KNOWN	protein_coding	NUDT15	14	10.86	0
IT	13	MED4	ENSG00000136146	rs9567982	48627459	48669267	-1	KNOWN	protein_coding	MED4	15		84	4.66049e-08	4.54133e-05	BIOS_eQTL_geneLevel
IT	13	MED4-AS1	ENSG00000229111	rs9567982	48651273	48654127	1	NOVEL	antisense	MED4-AS1	10		84	4.66049e-08	4.54133e-05	BIOS_eQTL_geneLevel
IT	13	POLR2KP2	ENSG00000224510	rs9567982	48708494	48708670	-1	KNOWN	pseudogene	POLR2KP2	5	15.36	0
IT	14	RPS6KA5	ENSG00000100784	rs144434563	91336799	91526980	-1	KNOWN	protein_coding	RPS6KA5	3	5.206	0
IT	14	GPR68	ENSG00000119714	rs137899216	91698876	91720269	-1	KNOWN	protein_coding	GPR68	1	3.937	0
IT	14	CCDC88C	ENSG00000015133	rs137899216	91737667	91884188	-1	KNOWN	protein_coding	CCDC88C	3	5.035	0
IT	14	SMEK1	ENSG00000100796	rs137899216	91923955	91976898	-1	KNOWN	protein_coding	PPP4R3A	2	3.47	0
IT	17	KPNA2	ENSG00000182481	rs112645358	66031635	66042958	1	KNOWN	protein_coding	KPNA2	0	0	1	6.23331e-05	0.0355636	BIOS_eQTL_geneLevel
IT	17	LRRC37A16P	ENSG00000267023	rs112645358	66121918	66148609	-1	KNOWN	pseudogene	LRRC37A16P	0	0	1	1.17504e-06	0.00100156	BIOS_eQTL_geneLevel
IT	17	AMZ2	ENSG00000196704	rs112645358	66243715	66253297	1	KNOWN	protein_coding	AMZ2	1	4.022	0
IT	17	ARSG	ENSG00000141337	rs112645358	66255323	66418872	1	KNOWN	protein_coding	ARSG	1	4.022	0
IT	18	RP11-638L3.1	ENSG00000265533	rs148222222	65183783	65566856	1	KNOWN	lincRNA	LOC643542	1	0.121	0
IT	20	LINC00654	ENSG00000205181	rs71336998	5476713	5485259	-1	KNOWN	lincRNA	LINC00654	1	2.508	0
Note: Full annotation of column names can be found on the FUMAGWAS tutorial page (http://fuma.ctglab.nl/tutorial#outputs).
