# Supplementary material for: Neuropathological correlates and genetic architecture of microglial activation in elderly human brain
Source: Nat Commun. 2019 Jan 24;10:409. doi: 10.1038/s41467-018-08279-3 (PMC6345810; doi:10.1038/s41467-018-08279-3)
Supplement: Supplementary file 9 — Supplementary Data 6 [file 41467_2018_8279_MOESM9_ESM.xlsx]

## Sheet: Supp. Table 6 - Gene enrichment
# Supplementary Table 6. Results of gene set enrichment performed for IT and MF PAM GWAS
PAM region	Category	Gene set	# of genes in set	# overlap	p	Adjusted p	Overlapping genes	URL
Inferior temporal cortex	Chemical_and_Genetic_pertubation	kokkinakis methionine deprivation 48hr dn	64	3	2.57796e-06	0.00552045	CDA:CTH:RPS6KA5	http://www.broadinstitute.org/gsea/msigdb/cards/KOKKINAKIS_METHIONINE_DEPRIVATION_48HR_DN
Inferior temporal cortex	Chemical_and_Genetic_pertubation	basaki ybx1 targets up	288	5	4.3697e-06	0.00552045	CDA:PINK1:CTH:KPNA2:CAV1	http://www.broadinstitute.org/gsea/msigdb/cards/BASAKI_YBX1_TARGETS_UP
Inferior temporal cortex	Chemical_and_Genetic_pertubation	kokkinakis methionine deprivation 96hr dn	75	3	4.87242e-06	0.00552045	CDA:CTH:RPS6KA5	http://www.broadinstitute.org/gsea/msigdb/cards/KOKKINAKIS_METHIONINE_DEPRIVATION_96HR_DN
Inferior temporal cortex	Chemical_and_Genetic_pertubation	labbe wnt3a targets up	111	3	2.30796e-05	0.0196119	KPNA2:LY75:CAV1	http://www.broadinstitute.org/gsea/msigdb/cards/LABBE_WNT3A_TARGETS_UP
Inferior temporal cortex	Chemical_and_Genetic_pertubation	lin melanoma copy number dn	41	2	3.16979e-05	0.0206714	SUCLA2:MED4	http://www.broadinstitute.org/gsea/msigdb/cards/LIN_MELANOMA_COPY_NUMBER_DN
Inferior temporal cortex	Chemical_and_Genetic_pertubation	harris brain cancer progenitors	44	2	3.92578e-05	0.0206714	GPR17:CAV1	http://www.broadinstitute.org/gsea/msigdb/cards/HARRIS_BRAIN_CANCER_PROGENITORS
Inferior temporal cortex	Chemical_and_Genetic_pertubation	lu aging brain up	260	4	4.25713e-05	0.0206714	SLC16A1:BAZ2B:AC009961.3:GPR125:CAV1	http://www.broadinstitute.org/gsea/msigdb/cards/LU_AGING_BRAIN_UP
Inferior temporal cortex	Chemical_and_Genetic_pertubation	browne hcmv infection 30min up	55	2	7.68739e-05	0.0252877	CTNNA2:TFEC	http://www.broadinstitute.org/gsea/msigdb/cards/BROWNE_HCMV_INFECTION_30MIN_UP
Inferior temporal cortex	Chemical_and_Genetic_pertubation	wunder inflammatory response and cholesterol up	58	2	9.01305e-05	0.0252877	SLC16A1:LY75	http://www.broadinstitute.org/gsea/msigdb/cards/WUNDER_INFLAMMATORY_RESPONSE_AND_CHOLESTEROL_UP
Inferior temporal cortex	Chemical_and_Genetic_pertubation	petrova prox1 targets dn	64	2	0.000120938	0.0288036	LY75:TFEC	http://www.broadinstitute.org/gsea/msigdb/cards/PETROVA_PROX1_TARGETS_DN
Inferior temporal cortex	Chemical_and_Genetic_pertubation	fontaine follicular thyroid adenoma dn	68	2	0.000144863	0.0288036	RPS6KA5:KPNA2	http://www.broadinstitute.org/gsea/msigdb/cards/FONTAINE_FOLLICULAR_THYROID_ADENOMA_DN
Inferior temporal cortex	Chemical_and_Genetic_pertubation	rhodes undifferentiated cancer	69	2	0.000151289	0.0288036	SLC16A1:KPNA2	http://www.broadinstitute.org/gsea/msigdb/cards/RHODES_UNDIFFERENTIATED_CANCER
Inferior temporal cortex	Chemical_and_Genetic_pertubation	tarte plasma cell vs b lymphocyte up	77	2	0.000209461	0.0288036	DDOST:CAV1	http://www.broadinstitute.org/gsea/msigdb/cards/TARTE_PLASMA_CELL_VS_B_LYMPHOCYTE_UP
Inferior temporal cortex	Chemical_and_Genetic_pertubation	gross hypoxia via hif1a up	77	2	0.000209461	0.0288036	CTH:KPNA2	http://www.broadinstitute.org/gsea/msigdb/cards/GROSS_HYPOXIA_VIA_HIF1A_UP
Inferior temporal cortex	Chemical_and_Genetic_pertubation	yoshimura mapk8 targets dn	366	4	0.00021141	0.0288036	DDOST:CTH:SLC16A1:PPIL3	http://www.broadinstitute.org/gsea/msigdb/cards/YOSHIMURA_MAPK8_TARGETS_DN
Inferior temporal cortex	Chemical_and_Genetic_pertubation	nuytten nipp1 targets dn	845	6	0.000242674	0.0288036	PINK1:SLC16A1:NUDT15:RPS6KA5:GPR68:CAV1	http://www.broadinstitute.org/gsea/msigdb/cards/NUYTTEN_NIPP1_TARGETS_DN
Inferior temporal cortex	Chemical_and_Genetic_pertubation	shaffer irf4 targets in activated b lymphocyte	81	2	0.000243288	0.0288036	CTH:CAV1	http://www.broadinstitute.org/gsea/msigdb/cards/SHAFFER_IRF4_TARGETS_IN_ACTIVATED_B_LYMPHOCYTE
Inferior temporal cortex	Chemical_and_Genetic_pertubation	bhattacharya embryonic stem cell	89	2	0.000321124	0.0288036	SLC16A1:KPNA2	http://www.broadinstitute.org/gsea/msigdb/cards/BHATTACHARYA_EMBRYONIC_STEM_CELL
Inferior temporal cortex	Chemical_and_Genetic_pertubation	mori immature b lymphocyte dn	90	2	0.00033185	0.0288036	SLC16A1:KPNA2	http://www.broadinstitute.org/gsea/msigdb/cards/MORI_IMMATURE_B_LYMPHOCYTE_DN
Inferior temporal cortex	Chemical_and_Genetic_pertubation	dutertre estradiol response 6hr dn	91	2	0.000342804	0.0288036	PLA2R1:ITGB6	http://www.broadinstitute.org/gsea/msigdb/cards/DUTERTRE_ESTRADIOL_RESPONSE_6HR_DN
Inferior temporal cortex	Chemical_and_Genetic_pertubation	winter hypoxia up	92	2	0.000353989	0.0288036	SLC16A1:NUDT15	http://www.broadinstitute.org/gsea/msigdb/cards/WINTER_HYPOXIA_UP
Inferior temporal cortex	Chemical_and_Genetic_pertubation	delys thyroid cancer dn	231	3	0.000390634	0.029075	CTH:RPS6KA5:PLA2R1	http://www.broadinstitute.org/gsea/msigdb/cards/DELYS_THYROID_CANCER_DN
Inferior temporal cortex	Chemical_and_Genetic_pertubation	shen smarca2 targets up	423	4	0.000410592	0.029075	SUCLA2:MED4:AMZ2:BAZ2B:AC009961.3	http://www.broadinstitute.org/gsea/msigdb/cards/SHEN_SMARCA2_TARGETS_UP
Inferior temporal cortex	Chemical_and_Genetic_pertubation	krige response to tosedostat 6hr up	937	6	0.000451926	0.0301196	CTH:C11orf30:RPS6KA5:BAZ2B:AC009961.3:GPR125:TFEC	http://www.broadinstitute.org/gsea/msigdb/cards/KRIGE_RESPONSE_TO_TOSEDOSTAT_6HR_UP
Inferior temporal cortex	Chemical_and_Genetic_pertubation	pujana breast cancer lit int network	101	2	0.000465356	0.0304182	C11orf30:KPNA2	http://www.broadinstitute.org/gsea/msigdb/cards/PUJANA_BREAST_CANCER_LIT_INT_NETWORK
Inferior temporal cortex	Chemical_and_Genetic_pertubation	hirsch cellular transformation signature dn	103	2	0.00049281	0.0304556	GPR125:CAV1	http://www.broadinstitute.org/gsea/msigdb/cards/HIRSCH_CELLULAR_TRANSFORMATION_SIGNATURE_DN
Inferior temporal cortex	Chemical_and_Genetic_pertubation	heller silenced by methylation dn	104	2	0.000506917	0.0307681	CTH:GPR125	http://www.broadinstitute.org/gsea/msigdb/cards/HELLER_SILENCED_BY_METHYLATION_DN
Inferior temporal cortex	Chemical_and_Genetic_pertubation	sung metastasis stroma up	109	2	0.00058134	0.0327299	PINK1:SLC16A1	http://www.broadinstitute.org/gsea/msigdb/cards/SUNG_METASTASIS_STROMA_UP
Inferior temporal cortex	Chemical_and_Genetic_pertubation	gross hypoxia via hif1a dn	110	2	0.000597015	0.0327299	RPS6KA5:CAV1	http://www.broadinstitute.org/gsea/msigdb/cards/GROSS_HYPOXIA_VIA_HIF1A_DN
Inferior temporal cortex	Chemical_and_Genetic_pertubation	rickman tumor differentiated well vs moderately dn	110	2	0.000597015	0.0327299	GPR68:CAV1	http://www.broadinstitute.org/gsea/msigdb/cards/RICKMAN_TUMOR_DIFFERENTIATED_WELL_VS_MODERATELY_DN
Inferior temporal cortex	Chemical_and_Genetic_pertubation	cheng imprinted by estradiol	110	2	0.000597015	0.0327299	C11orf30:CTNNA2	http://www.broadinstitute.org/gsea/msigdb/cards/CHENG_IMPRINTED_BY_ESTRADIOL
Inferior temporal cortex	Chemical_and_Genetic_pertubation	cairo hepatoblastoma dn	267	3	0.000672721	0.0351781	CDA:CTH:GPR125	http://www.broadinstitute.org/gsea/msigdb/cards/CAIRO_HEPATOBLASTOMA_DN
Inferior temporal cortex	Chemical_and_Genetic_pertubation	cervera sdhb targets 1 up	117	2	0.000714342	0.0355356	GPR68:ITGB6	http://www.broadinstitute.org/gsea/msigdb/cards/CERVERA_SDHB_TARGETS_1_UP
Inferior temporal cortex	Chemical_and_Genetic_pertubation	oswald hematopoietic stem cell in collagen gel dn	272	3	0.000720903	0.0355356	MTRF1:CCDC88C:SMEK1	http://www.broadinstitute.org/gsea/msigdb/cards/OSWALD_HEMATOPOIETIC_STEM_CELL_IN_COLLAGEN_GEL_DN
Inferior temporal cortex	Chemical_and_Genetic_pertubation	chiaradonna neoplastic transformation cdc25 up	120	2	0.0007688	0.0361936	SLC16A1:PLA2R1	http://www.broadinstitute.org/gsea/msigdb/cards/CHIARADONNA_NEOPLASTIC_TRANSFORMATION_CDC25_UP
Inferior temporal cortex	Chemical_and_Genetic_pertubation	nakamura tumor zone peripheral vs central up	284	3	0.000846444	0.0368712	KPNA2:ITGB6:CAV1	http://www.broadinstitute.org/gsea/msigdb/cards/NAKAMURA_TUMOR_ZONE_PERIPHERAL_VS_CENTRAL_UP
Inferior temporal cortex	Chemical_and_Genetic_pertubation	dutertre estradiol response 24hr dn	503	4	0.000896305	0.0369976	PINK1:BAZ2B:AC009961.3:PLA2R1:ITGB6	http://www.broadinstitute.org/gsea/msigdb/cards/DUTERTRE_ESTRADIOL_RESPONSE_24HR_DN
Inferior temporal cortex	Chemical_and_Genetic_pertubation	schaeffer prostate development 6hr dn	512	4	0.00096998	0.0369976	DDOST:SMEK1:SLC8A1:BAZ2B:AC009961.3	http://www.broadinstitute.org/gsea/msigdb/cards/SCHAEFFER_PROSTATE_DEVELOPMENT_6HR_DN
Inferior temporal cortex	Chemical_and_Genetic_pertubation	onken uveal melanoma up	780	5	0.00102377	0.0377489	NUDT15:KPNA2:AMZ2:BAZ2B:AC009961.3:GPR125	http://www.broadinstitute.org/gsea/msigdb/cards/ONKEN_UVEAL_MELANOMA_UP
Inferior temporal cortex	Chemical_and_Genetic_pertubation	horiuchi wtap targets up	299	3	0.00102417	0.0377489	LRRC32:LY75:TFEC	http://www.broadinstitute.org/gsea/msigdb/cards/HORIUCHI_WTAP_TARGETS_UP
Inferior temporal cortex	Chemical_and_Genetic_pertubation	onken uveal melanoma dn	524	4	0.00107512	0.0384668	DDOST:CTH:SLC16A1:CAV1	http://www.broadinstitute.org/gsea/msigdb/cards/ONKEN_UVEAL_MELANOMA_DN
Inferior temporal cortex	Chemical_and_Genetic_pertubation	ivanova hematopoiesis early progenitor	531	4	0.00114024	0.0392612	MTRF1:SUCLA2:NUDT15:RPS6KA5	http://www.broadinstitute.org/gsea/msigdb/cards/IVANOVA_HEMATOPOIESIS_EARLY_PROGENITOR
Inferior temporal cortex	Chemical_and_Genetic_pertubation	lastowska neuroblastoma copy number dn	797	5	0.00114353	0.0392612	MUL1:PINK1:DDOST:C11orf30:GPR125	http://www.broadinstitute.org/gsea/msigdb/cards/LASTOWSKA_NEUROBLASTOMA_COPY_NUMBER_DN
Inferior temporal cortex	Chemical_and_Genetic_pertubation	boylan multiple myeloma c d up	139	2	0.00117544	0.0396613	CTH:SLC16A1	http://www.broadinstitute.org/gsea/msigdb/cards/BOYLAN_MULTIPLE_MYELOMA_C_D_UP
Inferior temporal cortex	Chemical_and_Genetic_pertubation	gross hypoxia via elk3 dn	156	2	0.00163628	0.0452173	CTH:RPS6KA5	http://www.broadinstitute.org/gsea/msigdb/cards/GROSS_HYPOXIA_VIA_ELK3_DN
Inferior temporal cortex	Chemical_and_Genetic_pertubation	nikolsky breast cancer 11q12 q14 amplicon	158	2	0.0016969	0.0461616	C11orf30:LRRC32	http://www.broadinstitute.org/gsea/msigdb/cards/NIKOLSKY_BREAST_CANCER_11Q12_Q14_AMPLICON
Inferior temporal cortex	Chemical_and_Genetic_pertubation	schlosser myc targets repressed by serum	159	2	0.00172773	0.0462407	SLC16A1:KPNA2	http://www.broadinstitute.org/gsea/msigdb/cards/SCHLOSSER_MYC_TARGETS_REPRESSED_BY_SERUM
Inferior temporal cortex	Chemical_and_Genetic_pertubation	petrova endothelium lymphatic vs blood dn	162	2	0.00182232	0.0476467	LY75:TFEC	http://www.broadinstitute.org/gsea/msigdb/cards/PETROVA_ENDOTHELIUM_LYMPHATIC_VS_BLOOD_DN
Inferior temporal cortex	Chemical_and_Genetic_pertubation	li wilms tumor vs fetal kidney 1 dn	163	2	0.00185456	0.0480672	SLC16A1:KPNA2	http://www.broadinstitute.org/gsea/msigdb/cards/LI_WILMS_TUMOR_VS_FETAL_KIDNEY_1_DN
Inferior temporal cortex	Chemical_and_Genetic_pertubation	ferreira ewings sarcoma unstable vs stable up	166	2	0.00195339	0.0484856	SMEK1:KPNA2	http://www.broadinstitute.org/gsea/msigdb/cards/FERREIRA_EWINGS_SARCOMA_UNSTABLE_VS_STABLE_UP
Inferior temporal cortex	Hallmark_gene_sets	hallmark apoptosis	161	2	0.00179044	0.0324152	CTH:CAV1	http://www.broadinstitute.org/gsea/msigdb/cards/HALLMARK_APOPTOSIS
Inferior temporal cortex	Hallmark_gene_sets	hallmark g2m checkpoint	200	2	0.00330767	0.0324152	RPS6KA5:KPNA2	http://www.broadinstitute.org/gsea/msigdb/cards/HALLMARK_G2M_CHECKPOINT
Inferior temporal cortex	Hallmark_gene_sets	hallmark estrogen response late	200	2	0.00330767	0.0324152	SLC16A1:CAV1	http://www.broadinstitute.org/gsea/msigdb/cards/HALLMARK_ESTROGEN_RESPONSE_LATE
Inferior temporal cortex	Hallmark_gene_sets	hallmark xenobiotic metabolism	200	2	0.00330767	0.0324152	CDA:PINK1	http://www.broadinstitute.org/gsea/msigdb/cards/HALLMARK_XENOBIOTIC_METABOLISM
Inferior temporal cortex	Hallmark_gene_sets	hallmark oxidative phosphorylation	200	2	0.00330767	0.0324152	MTRF1:SUCLA2	http://www.broadinstitute.org/gsea/msigdb/cards/HALLMARK_OXIDATIVE_PHOSPHORYLATION
Inferior temporal cortex	GO_cc	go intrinsic component of mitochondrial outer membrane	22	2	4.67147e-06	0.00272347	MUL1:PINK1	http://www.broadinstitute.org/gsea/msigdb/cards/GO_INTRINSIC_COMPONENT_OF_MITOCHONDRIAL_OUTER_MEMBRANE
Inferior temporal cortex	GO_cc	go intrinsic component of mitochondrial membrane	52	2	6.49615e-05	0.0189363	MUL1:PINK1	http://www.broadinstitute.org/gsea/msigdb/cards/GO_INTRINSIC_COMPONENT_OF_MITOCHONDRIAL_MEMBRANE
Inferior temporal cortex	GO_cc	go intrinsic component of plasma membrane	1640	9	0.000129745	0.0194913	SLC16A1:LRRC32:GPR68:SLC8A1:GPR17:LY75:PLA2R1:ITGB6:CAV1	http://www.broadinstitute.org/gsea/msigdb/cards/GO_INTRINSIC_COMPONENT_OF_PLASMA_MEMBRANE
Inferior temporal cortex	GO_cc	go mitochondrion	1632	8	0.000611616	0.0396191	MUL1:PINK1:SLC16A1:MTRF1:SUCLA2:SLC8A1:NMNAT3:CAV1	http://www.broadinstitute.org/gsea/msigdb/cards/GO_MITOCHONDRION
Inferior temporal cortex	GO_cc	go microbody	134	2	0.00105775	0.0458051	MUL1:CAV1	http://www.broadinstitute.org/gsea/msigdb/cards/GO_MICROBODY
Inferior temporal cortex	Immunologic_signatures	gse3982 mac vs bcell up	200	4	1.21185e-05	0.0323984	CDA:OR7E36P:KPNA2:GPR125	http://www.broadinstitute.org/gsea/msigdb/cards/GSE3982_MAC_VS_BCELL_UP
Inferior temporal cortex	Immunologic_signatures	gse32034 untreated vs rosiglizatone treated ly6c low monocyte dn	187	3	0.000174938	0.0323984	MUL1:HHLA3:SLC8A1	http://www.broadinstitute.org/gsea/msigdb/cards/GSE32034_UNTREATED_VS_ROSIGLIZATONE_TREATED_LY6C_LOW_MONOCYTE_DN
Inferior temporal cortex	Immunologic_signatures	gse22611 unstim vs 6h mdp stim mutant nod2 transduced hek293t cell dn	193	3	0.000197396	0.0323984	CDA:PINK1:SMEK1	http://www.broadinstitute.org/gsea/msigdb/cards/GSE22611_UNSTIM_VS_6H_MDP_STIM_MUTANT_NOD2_TRANSDUCED_HEK293T_CELL_DN
Inferior temporal cortex	Immunologic_signatures	gse27859 macrophage vs cd11c int f480 int dc dn	194	3	0.000201331	0.0323984	SLC16A1:GPR68:KPNA2	http://www.broadinstitute.org/gsea/msigdb/cards/GSE27859_MACROPHAGE_VS_CD11C_INT_F480_INT_DC_DN
Inferior temporal cortex	Immunologic_signatures	gse2706 2h vs 8h r848 stim dc up	194	3	0.000201331	0.0323984	CDA:PINK1:NMNAT3	http://www.broadinstitute.org/gsea/msigdb/cards/GSE2706_2H_VS_8H_R848_STIM_DC_UP
Inferior temporal cortex	Immunologic_signatures	gse29617 ctrl vs day7 tiv flu vaccine pbmc 2008 dn	194	3	0.000201331	0.0323984	DDOST:MTRF1:CAV1	http://www.broadinstitute.org/gsea/msigdb/cards/GSE29617_CTRL_VS_DAY7_TIV_FLU_VACCINE_PBMC_2008_DN
Inferior temporal cortex	Immunologic_signatures	gse28408 ly6g pos vs neg dc up	195	3	0.000205323	0.0323984	RPS6KA5:AMZ2:LY75	http://www.broadinstitute.org/gsea/msigdb/cards/GSE28408_LY6G_POS_VS_NEG_DC_UP
Inferior temporal cortex	Immunologic_signatures	gse13411 switched memory bcell vs plasma cell dn	195	3	0.000205323	0.0323984	CTH:PLA2R1:GPR125	http://www.broadinstitute.org/gsea/msigdb/cards/GSE13411_SWITCHED_MEMORY_BCELL_VS_PLASMA_CELL_DN
Inferior temporal cortex	Immunologic_signatures	gse20727 ctrl vs ros inh and dnfb allergen treated dc up	196	3	0.000209372	0.0323984	RPS6KA5:CCDC88C:ARSG	http://www.broadinstitute.org/gsea/msigdb/cards/GSE20727_CTRL_VS_ROS_INH_AND_DNFB_ALLERGEN_TREATED_DC_UP
Inferior temporal cortex	Immunologic_signatures	gse46242 ctrl vs egr2 deleted th1 cd4 tcell up	197	3	0.000213477	0.0323984	KIF17:OR7E36P:GPR68	http://www.broadinstitute.org/gsea/msigdb/cards/GSE46242_CTRL_VS_EGR2_DELETED_TH1_CD4_TCELL_UP
Inferior temporal cortex	Immunologic_signatures	gse360 dc vs mac t gondii dn	197	3	0.000213477	0.0323984	CDA:PINK1:CTNNA2	http://www.broadinstitute.org/gsea/msigdb/cards/GSE360_DC_VS_MAC_T_GONDII_DN
Inferior temporal cortex	Immunologic_signatures	gse21670 stat3 ko vs wt cd4 tcell up	197	3	0.000213477	0.0323984	LRRC32:ARSG:LY75	http://www.broadinstitute.org/gsea/msigdb/cards/GSE21670_STAT3_KO_VS_WT_CD4_TCELL_UP
Inferior temporal cortex	Immunologic_signatures	gse25087 treg vs tconv fetus up	198	3	0.000217641	0.0323984	LRRC32:SMEK1:LY75	http://www.broadinstitute.org/gsea/msigdb/cards/GSE25087_TREG_VS_TCONV_FETUS_UP
Inferior temporal cortex	Immunologic_signatures	gse22611 nod2 vs ctrl transduced hek293t cell dn	198	3	0.000217641	0.0323984	CDA:NUDT15:RPS6KA5	http://www.broadinstitute.org/gsea/msigdb/cards/GSE22611_NOD2_VS_CTRL_TRANSDUCED_HEK293T_CELL_DN
Inferior temporal cortex	Immunologic_signatures	gse17812 wt vs thpok ko memory cd8 tcell up	199	3	0.000221863	0.0323984	SLC16A1:LY75:NMNAT3	http://www.broadinstitute.org/gsea/msigdb/cards/GSE17812_WT_VS_THPOK_KO_MEMORY_CD8_TCELL_UP
Inferior temporal cortex	Immunologic_signatures	gse411 unstim vs 400min il6 stim macrophage dn	199	3	0.000221863	0.0323984	SLC16A1:LY75:NMNAT3	http://www.broadinstitute.org/gsea/msigdb/cards/GSE411_UNSTIM_VS_400MIN_IL6_STIM_MACROPHAGE_DN
Inferior temporal cortex	Immunologic_signatures	gse11961 follicular bcell vs marginal zone bcell up	199	3	0.000221863	0.0323984	C11orf30:GPR68:TFEC	http://www.broadinstitute.org/gsea/msigdb/cards/GSE11961_FOLLICULAR_BCELL_VS_MARGINAL_ZONE_BCELL_UP
Inferior temporal cortex	Immunologic_signatures	gse2405 s aureus vs untreated neutrophil dn	199	3	0.000221863	0.0323984	CTH:SLC16A1:KPNA2	http://www.broadinstitute.org/gsea/msigdb/cards/GSE2405_S_AUREUS_VS_UNTREATED_NEUTROPHIL_DN
Inferior temporal cortex	Immunologic_signatures	gse43863 day6 eff vs day150 mem ly6c int cxcr5pos cd4 tcell dn	199	3	0.000221863	0.0323984	RPS6KA5:CCDC88C:BAZ2B:AC009961.3	http://www.broadinstitute.org/gsea/msigdb/cards/GSE43863_DAY6_EFF_VS_DAY150_MEM_LY6C_INT_CXCR5POS_CD4_TCELL_DN
Inferior temporal cortex	Immunologic_signatures	gse19512 nautral vs induced treg dn	199	3	0.000221863	0.0323984	KIF17:CTH:GPR68	http://www.broadinstitute.org/gsea/msigdb/cards/GSE19512_NAUTRAL_VS_INDUCED_TREG_DN
Inferior temporal cortex	Immunologic_signatures	gse24634 treg vs tconv post day3 il4 conversion dn	199	3	0.000221863	0.0323984	CDA:BAZ2B:AC009961.3:TFEC	http://www.broadinstitute.org/gsea/msigdb/cards/GSE24634_TREG_VS_TCONV_POST_DAY3_IL4_CONVERSION_DN
Inferior temporal cortex	Immunologic_signatures	gse2585 cd80 high vs low aire ko mtec dn	200	3	0.000226143	0.0323984	ARSG:SLC8A1:GPR125	http://www.broadinstitute.org/gsea/msigdb/cards/GSE2585_CD80_HIGH_VS_LOW_AIRE_KO_MTEC_DN
Inferior temporal cortex	Immunologic_signatures	gse28726 naive vs activated va24neg nktcell up	200	3	0.000226143	0.0323984	SLC16A1:SUCLA2:KPNA2	http://www.broadinstitute.org/gsea/msigdb/cards/GSE28726_NAIVE_VS_ACTIVATED_VA24NEG_NKTCELL_UP
Inferior temporal cortex	Immunologic_signatures	gse30083 sp2 vs sp4 thymocyte dn	200	3	0.000226143	0.0323984	GPR68:CCDC88C:LY75	http://www.broadinstitute.org/gsea/msigdb/cards/GSE30083_SP2_VS_SP4_THYMOCYTE_DN
Inferior temporal cortex	Immunologic_signatures	gse17186 blood vs cord blood cd21low transitional bcell dn	200	3	0.000226143	0.0323984	NUDT15:RPS6KA5:SLC8A1	http://www.broadinstitute.org/gsea/msigdb/cards/GSE17186_BLOOD_VS_CORD_BLOOD_CD21LOW_TRANSITIONAL_BCELL_DN
Inferior temporal cortex	Immunologic_signatures	gse22886 unstim vs il2 stim nkcell dn	200	3	0.000226143	0.0323984	DDOST:SLC16A1:KPNA2	http://www.broadinstitute.org/gsea/msigdb/cards/GSE22886_UNSTIM_VS_IL2_STIM_NKCELL_DN
Inferior temporal cortex	Immunologic_signatures	gse17721 cpg vs gardiquimod 12h bmdc dn	200	3	0.000226143	0.0323984	DDOST:SUCLA2:GPR125	http://www.broadinstitute.org/gsea/msigdb/cards/GSE17721_CPG_VS_GARDIQUIMOD_12H_BMDC_DN
Inferior temporal cortex	Immunologic_signatures	gse5679 ctrl vs pparg ligand rosiglitazone treated dc up	200	3	0.000226143	0.0323984	SLC16A1:KPNA2:PPIL3	http://www.broadinstitute.org/gsea/msigdb/cards/GSE5679_CTRL_VS_PPARG_LIGAND_ROSIGLITAZONE_TREATED_DC_UP
Inferior temporal cortex	Immunologic_signatures	gse21670 il6 vs tgfb and il6 treated cd4 tcell dn	200	3	0.000226143	0.0323984	CDA:DDOST:CCDC88C	http://www.broadinstitute.org/gsea/msigdb/cards/GSE21670_IL6_VS_TGFB_AND_IL6_TREATED_CD4_TCELL_DN
Inferior temporal cortex	Immunologic_signatures	gse22589 healthy vs hiv and siv infected dc dn	200	3	0.000226143	0.0323984	SLC16A1:NUDT15:SMEK1	http://www.broadinstitute.org/gsea/msigdb/cards/GSE22589_HEALTHY_VS_HIV_AND_SIV_INFECTED_DC_DN
Inferior temporal cortex	Immunologic_signatures	gse3982 mac vs eff memory cd4 tcell up	200	3	0.000226143	0.0323984	HHLA3:BAZ2B:AC009961.3:GPR125	http://www.broadinstitute.org/gsea/msigdb/cards/GSE3982_MAC_VS_EFF_MEMORY_CD4_TCELL_UP
Inferior temporal cortex	Immunologic_signatures	gse17721 ctrl vs gardiquimod 2h bmdc dn	200	3	0.000226143	0.0323984	ITGB6:TFEC:CAV1	http://www.broadinstitute.org/gsea/msigdb/cards/GSE17721_CTRL_VS_GARDIQUIMOD_2H_BMDC_DN
Inferior temporal cortex	Immunologic_signatures	gse3982 mac vs basophil up	200	3	0.000226143	0.0323984	DDOST:HHLA3:SUCLA2	http://www.broadinstitute.org/gsea/msigdb/cards/GSE3982_MAC_VS_BASOPHIL_UP
Inferior temporal cortex	Immunologic_signatures	gse3982 ctrl vs lps 4h mac up	200	3	0.000226143	0.0323984	OR7E36P:ITGB6:GPR125	http://www.broadinstitute.org/gsea/msigdb/cards/GSE3982_CTRL_VS_LPS_4H_MAC_UP
Inferior temporal cortex	Immunologic_signatures	gse37532 visceral adipose tissue vs ln derived pparg ko tconv cd4 tcell dn	98	2	0.00042605	0.0498814	CCDC88C:GPR17	http://www.broadinstitute.org/gsea/msigdb/cards/GSE37532_VISCERAL_ADIPOSE_TISSUE_VS_LN_DERIVED_PPARG_KO_TCONV_CD4_TCELL_DN
Inferior temporal cortex	Immunologic_signatures	gse40493 bcl6 ko vs wt treg dn	106	2	0.000535904	0.0498814	PLB1:ITGB6	http://www.broadinstitute.org/gsea/msigdb/cards/GSE40493_BCL6_KO_VS_WT_TREG_DN
Inferior temporal cortex	Immunologic_signatures	gse14413 unstim vs ifnb stim l929 cells dn	112	2	0.00062917	0.0498814	MED4:PLB1	http://www.broadinstitute.org/gsea/msigdb/cards/GSE14413_UNSTIM_VS_IFNB_STIM_L929_CELLS_DN
Inferior temporal cortex	Immunologic_signatures	gse6259 flt3l induced dec205 pos dc vs cd4 tcell dn	128	2	0.00092674	0.0498814	CDA:GPR125	http://www.broadinstitute.org/gsea/msigdb/cards/GSE6259_FLT3L_INDUCED_DEC205_POS_DC_VS_CD4_TCELL_DN
Inferior temporal cortex	Immunologic_signatures	gse9946 immature vs mature stimulatory dc dn	129	2	0.000947814	0.0498814	PLB1:PLA2R1	http://www.broadinstitute.org/gsea/msigdb/cards/GSE9946_IMMATURE_VS_MATURE_STIMULATORY_DC_DN
Inferior temporal cortex	Immunologic_signatures	gse14413 unstim vs ifnb stim nih3t3 cells up	137	2	0.00112742	0.0498814	MUL1:KIF17	http://www.broadinstitute.org/gsea/msigdb/cards/GSE14413_UNSTIM_VS_IFNB_STIM_NIH3T3_CELLS_UP
Inferior temporal cortex	Immunologic_signatures	gse9946 immature vs prostaglandine2 treated mature dc dn	141	2	0.00122473	0.0498814	CTH:PLB1	http://www.broadinstitute.org/gsea/msigdb/cards/GSE9946_IMMATURE_VS_PROSTAGLANDINE2_TREATED_MATURE_DC_DN
Inferior temporal cortex	Immunologic_signatures	gse12963 env nef vs env nef and vpr deficient hiv1 inf cd4 tcell dn	146	2	0.00135362	0.0498814	DDOST:PLA2R1	http://www.broadinstitute.org/gsea/msigdb/cards/GSE12963_ENV_NEF_VS_ENV_NEF_AND_VPR_DEFICIENT_HIV1_INF_CD4_TCELL_DN
Inferior temporal cortex	Immunologic_signatures	gse14415 natural treg vs foxp3 ko natural treg dn	147	2	0.00138038	0.0498814	BAZ2B:AC009961.3:CAV1	http://www.broadinstitute.org/gsea/msigdb/cards/GSE14415_NATURAL_TREG_VS_FOXP3_KO_NATURAL_TREG_DN
Inferior temporal cortex	Immunologic_signatures	gse32901 naive vs th17 enriched cd4 tcell up	150	2	0.00146265	0.0498814	PINK1:PLA2R1	http://www.broadinstitute.org/gsea/msigdb/cards/GSE32901_NAIVE_VS_TH17_ENRICHED_CD4_TCELL_UP
Inferior temporal cortex	Immunologic_signatures	gse13547 wt vs zfx ko bcell up	161	2	0.00179044	0.0498814	CCDC88C:BAZ2B:AC009961.3	http://www.broadinstitute.org/gsea/msigdb/cards/GSE13547_WT_VS_ZFX_KO_BCELL_UP
Inferior temporal cortex	Immunologic_signatures	gse37301 hematopoietic stem cell vs pro bcell dn	162	2	0.00182232	0.0498814	MUL1:MED4	http://www.broadinstitute.org/gsea/msigdb/cards/GSE37301_HEMATOPOIETIC_STEM_CELL_VS_PRO_BCELL_DN
Inferior temporal cortex	Immunologic_signatures	gse19941 il10 ko vs il10 ko and nfkbp50 ko lps and il10 stim macrophage dn	162	2	0.00182232	0.0498814	SLC16A1:RPS6KA5	http://www.broadinstitute.org/gsea/msigdb/cards/GSE19941_IL10_KO_VS_IL10_KO_AND_NFKBP50_KO_LPS_AND_IL10_STIM_MACROPHAGE_DN
Inferior temporal cortex	Immunologic_signatures	gse6259 flt3l induced dec205 pos dc vs bcell dn	165	2	0.00192009	0.0498814	GPR68:LY75	http://www.broadinstitute.org/gsea/msigdb/cards/GSE6259_FLT3L_INDUCED_DEC205_POS_DC_VS_BCELL_DN
Inferior temporal cortex	Immunologic_signatures	gse37605 treg vs tconv c57bl6 foxp3 fusion gfp dn	166	2	0.00195339	0.0498814	PINK1:GPR68	http://www.broadinstitute.org/gsea/msigdb/cards/GSE37605_TREG_VS_TCONV_C57BL6_FOXP3_FUSION_GFP_DN
Inferior temporal cortex	Immunologic_signatures	gse15624 3h vs 6h halofuginone treated cd4 tcell up	166	2	0.00195339	0.0498814	RPS6KA5:CCDC88C	http://www.broadinstitute.org/gsea/msigdb/cards/GSE15624_3H_VS_6H_HALOFUGINONE_TREATED_CD4_TCELL_UP
Inferior temporal cortex	Immunologic_signatures	gse27241 wt vs rorgt ko th17 polarized cd4 tcell dn	167	2	0.00198705	0.0498814	MTRF1:NUDT15	http://www.broadinstitute.org/gsea/msigdb/cards/GSE27241_WT_VS_RORGT_KO_TH17_POLARIZED_CD4_TCELL_DN
Inferior temporal cortex	Immunologic_signatures	gse6269 healthy vs staph pneumo inf pbmc dn	169	2	0.00205545	0.0498814	CDA:SLC16A1	http://www.broadinstitute.org/gsea/msigdb/cards/GSE6269_HEALTHY_VS_STAPH_PNEUMO_INF_PBMC_DN
Inferior temporal cortex	Immunologic_signatures	gse21360 tertiary vs quaternary memory cd8 tcell dn	176	2	0.00230636	0.0498814	LY75:CAV1	http://www.broadinstitute.org/gsea/msigdb/cards/GSE21360_TERTIARY_VS_QUATERNARY_MEMORY_CD8_TCELL_DN
Inferior temporal cortex	Immunologic_signatures	gse16385 untreated vs 12h rosiglitazone treated macrophage up	179	2	0.00241945	0.0498814	C11orf30:CAV1	http://www.broadinstitute.org/gsea/msigdb/cards/GSE16385_UNTREATED_VS_12H_ROSIGLITAZONE_TREATED_MACROPHAGE_UP
Inferior temporal cortex	Immunologic_signatures	gse17974 il4 and anti il12 vs untreated 72h act cd4 tcell up	180	2	0.00245789	0.0498814	LRRC32:GPR125	http://www.broadinstitute.org/gsea/msigdb/cards/GSE17974_IL4_AND_ANTI_IL12_VS_UNTREATED_72H_ACT_CD4_TCELL_UP
Inferior temporal cortex	Immunologic_signatures	gse25123 wt vs pparg ko macrophage rosiglitazone stim dn	180	2	0.00245789	0.0498814	C11orf30:CAV1	http://www.broadinstitute.org/gsea/msigdb/cards/GSE25123_WT_VS_PPARG_KO_MACROPHAGE_ROSIGLITAZONE_STIM_DN
Inferior temporal cortex	Immunologic_signatures	gse13547 ctrl vs anti igm stim bcell 2h up	180	2	0.00245789	0.0498814	KPNA2:LY75	http://www.broadinstitute.org/gsea/msigdb/cards/GSE13547_CTRL_VS_ANTI_IGM_STIM_BCELL_2H_UP
Inferior temporal cortex	Immunologic_signatures	gse6259 33d1 pos dc vs cd4 tcell up	181	2	0.00249672	0.0498814	GPR68:LY75	http://www.broadinstitute.org/gsea/msigdb/cards/GSE6259_33D1_POS_DC_VS_CD4_TCELL_UP
Inferior temporal cortex	Immunologic_signatures	gse14415 tconv vs foxp3 ko induced treg dn	183	2	0.0025755	0.0498814	SUCLA2:KPNA2	http://www.broadinstitute.org/gsea/msigdb/cards/GSE14415_TCONV_VS_FOXP3_KO_INDUCED_TREG_DN
Inferior temporal cortex	Immunologic_signatures	gse17974 il4 and anti il12 vs untreated 1h act cd4 tcell dn	183	2	0.0025755	0.0498814	GPR68:SLC8A1	http://www.broadinstitute.org/gsea/msigdb/cards/GSE17974_IL4_AND_ANTI_IL12_VS_UNTREATED_1H_ACT_CD4_TCELL_DN
Inferior temporal cortex	Immunologic_signatures	gse41867 day15 effector vs day30 memory cd8 tcell lcmv armstrong dn	184	2	0.00261546	0.0498814	SLC16A1-AS1:PLB1	http://www.broadinstitute.org/gsea/msigdb/cards/GSE41867_DAY15_EFFECTOR_VS_DAY30_MEMORY_CD8_TCELL_LCMV_ARMSTRONG_DN
Inferior temporal cortex	Immunologic_signatures	gse21927 gmcsf il6 vs gmcsf gcsf treated bone marrow up	184	2	0.00261546	0.0498814	RP11-111M22.2:TFEC	http://www.broadinstitute.org/gsea/msigdb/cards/GSE21927_GMCSF_IL6_VS_GMCSF_GCSF_TREATED_BONE_MARROW_UP
Inferior temporal cortex	Immunologic_signatures	gse22342 cd11c high vs low decidual macrophages dn	185	2	0.00265581	0.0498814	RP11-111M22.2:SLC8A1	http://www.broadinstitute.org/gsea/msigdb/cards/GSE22342_CD11C_HIGH_VS_LOW_DECIDUAL_MACROPHAGES_DN
Inferior temporal cortex	Immunologic_signatures	gse29617 day3 vs day7 tiv flu vaccine pbmc 2008 dn	185	2	0.00265581	0.0498814	MTRF1:CAV1	http://www.broadinstitute.org/gsea/msigdb/cards/GSE29617_DAY3_VS_DAY7_TIV_FLU_VACCINE_PBMC_2008_DN
Inferior temporal cortex	Immunologic_signatures	gse37416 ctrl vs 0h f tularensis lvs neutrophil dn	185	2	0.00265581	0.0498814	HHLA3:PLA2R1	http://www.broadinstitute.org/gsea/msigdb/cards/GSE37416_CTRL_VS_0H_F_TULARENSIS_LVS_NEUTROPHIL_DN
Inferior temporal cortex	Immunologic_signatures	gse1112 hy cd8ab vs hy cd8aa thymocyte rtoc culture dn	186	2	0.00269654	0.0498814	PINK1:GPR68	http://www.broadinstitute.org/gsea/msigdb/cards/GSE1112_HY_CD8AB_VS_HY_CD8AA_THYMOCYTE_RTOC_CULTURE_DN
Inferior temporal cortex	Immunologic_signatures	gse29615 day3 vs day7 laiv flu vaccine pbmc up	187	2	0.00273765	0.0498814	MUL1:CTNNA2	http://www.broadinstitute.org/gsea/msigdb/cards/GSE29615_DAY3_VS_DAY7_LAIV_FLU_VACCINE_PBMC_UP
Inferior temporal cortex	Immunologic_signatures	gse6566 strong vs weak dc stimulated cd4 tcell dn	188	2	0.00277915	0.0498814	HHLA3:GPR125	http://www.broadinstitute.org/gsea/msigdb/cards/GSE6566_STRONG_VS_WEAK_DC_STIMULATED_CD4_TCELL_DN
Inferior temporal cortex	Immunologic_signatures	gse16450 immature vs mature neuron cell line up	188	2	0.00277915	0.0498814	PINK1:GPR68	http://www.broadinstitute.org/gsea/msigdb/cards/GSE16450_IMMATURE_VS_MATURE_NEURON_CELL_LINE_UP
Inferior temporal cortex	Immunologic_signatures	gse17974 0h vs 0.5h in vitro act cd4 tcell dn	188	2	0.00277915	0.0498814	NUDT15:KPNA2	http://www.broadinstitute.org/gsea/msigdb/cards/GSE17974_0H_VS_0.5H_IN_VITRO_ACT_CD4_TCELL_DN
Inferior temporal cortex	Immunologic_signatures	gse46606 unstim vs cd40l il2 il5 3day stimulated irf4 ko bcell dn	189	2	0.00282103	0.0498814	NUDT15:TFEC	http://www.broadinstitute.org/gsea/msigdb/cards/GSE46606_UNSTIM_VS_CD40L_IL2_IL5_3DAY_STIMULATED_IRF4_KO_BCELL_DN
Inferior temporal cortex	Immunologic_signatures	gse1112 ot1 cd8ab vs hy cd8aa thymocyte rtoc culture dn	189	2	0.00282103	0.0498814	SLC16A1:SMEK1	http://www.broadinstitute.org/gsea/msigdb/cards/GSE1112_OT1_CD8AB_VS_HY_CD8AA_THYMOCYTE_RTOC_CULTURE_DN
Inferior temporal cortex	Immunologic_signatures	gse2770 il12 and tgfb vs il4 treated act cd4 tcell 48h dn	189	2	0.00282103	0.0498814	SLC16A1:SMEK1	http://www.broadinstitute.org/gsea/msigdb/cards/GSE2770_IL12_AND_TGFB_VS_IL4_TREATED_ACT_CD4_TCELL_48H_DN
Inferior temporal cortex	Immunologic_signatures	gse21927 spleen vs tumor monocyte c57bl6 dn	189	2	0.00282103	0.0498814	SUCLA2:BAZ2B:AC009961.3	http://www.broadinstitute.org/gsea/msigdb/cards/GSE21927_SPLEEN_VS_TUMOR_MONOCYTE_C57BL6_DN
Inferior temporal cortex	Immunologic_signatures	gse29614 day3 vs day7 tiv flu vaccine pbmc dn	190	2	0.00286331	0.0498814	SUCLA2:CAV1	http://www.broadinstitute.org/gsea/msigdb/cards/GSE29614_DAY3_VS_DAY7_TIV_FLU_VACCINE_PBMC_DN
Inferior temporal cortex	Immunologic_signatures	gse6259 bcell vs cd8 tcell up	190	2	0.00286331	0.0498814	MTRF1:GPR68	http://www.broadinstitute.org/gsea/msigdb/cards/GSE6259_BCELL_VS_CD8_TCELL_UP
Inferior temporal cortex	Immunologic_signatures	gse17974 ctrl vs act il4 and anti il12 0.5h cd4 tcell dn	191	2	0.00290597	0.0498814	NUDT15:KPNA2	http://www.broadinstitute.org/gsea/msigdb/cards/GSE17974_CTRL_VS_ACT_IL4_AND_ANTI_IL12_0.5H_CD4_TCELL_DN
Inferior temporal cortex	Immunologic_signatures	gse29164 cd8 tcell vs cd8 tcell and il12 treated melanoma day7 dn	192	2	0.00294903	0.0498814	OR7E36P:CAV1	http://www.broadinstitute.org/gsea/msigdb/cards/GSE29164_CD8_TCELL_VS_CD8_TCELL_AND_IL12_TREATED_MELANOMA_DAY7_DN
Inferior temporal cortex	Immunologic_signatures	gse8515 ctrl vs il6 4h stim mac dn	192	2	0.00294903	0.0498814	CTNNA2:ITGB6	http://www.broadinstitute.org/gsea/msigdb/cards/GSE8515_CTRL_VS_IL6_4H_STIM_MAC_DN
Inferior temporal cortex	Immunologic_signatures	gse2770 il12 act vs act cd4 tcell 2h up	192	2	0.00294903	0.0498814	PINK1:GPR68	http://www.broadinstitute.org/gsea/msigdb/cards/GSE2770_IL12_ACT_VS_ACT_CD4_TCELL_2H_UP
Inferior temporal cortex	Immunologic_signatures	gse11864 untreated vs csf1 ifng in mac up	192	2	0.00294903	0.0498814	CCDC88C:PLB1	http://www.broadinstitute.org/gsea/msigdb/cards/GSE11864_UNTREATED_VS_CSF1_IFNG_IN_MAC_UP
Inferior temporal cortex	Immunologic_signatures	gse17974 il4 and anti il12 vs untreated 12h act cd4 tcell up	192	2	0.00294903	0.0498814	CTH:GPR125	http://www.broadinstitute.org/gsea/msigdb/cards/GSE17974_IL4_AND_ANTI_IL12_VS_UNTREATED_12H_ACT_CD4_TCELL_UP
Inferior temporal cortex	Immunologic_signatures	gse2770 il12 and tgfb act vs act cd4 tcell 2h dn	193	2	0.00299247	0.0498814	CCDC88C:AMZ2	http://www.broadinstitute.org/gsea/msigdb/cards/GSE2770_IL12_AND_TGFB_ACT_VS_ACT_CD4_TCELL_2H_DN
Inferior temporal cortex	Immunologic_signatures	gse5542 untreated vs ifna treated epithelial cells 6h dn	193	2	0.00299247	0.0498814	SUCLA2:NMNAT3	http://www.broadinstitute.org/gsea/msigdb/cards/GSE5542_UNTREATED_VS_IFNA_TREATED_EPITHELIAL_CELLS_6H_DN
Inferior temporal cortex	Immunologic_signatures	gse21927 spleen vs tumor monocyte balbc dn	193	2	0.00299247	0.0498814	CCDC88C:BAZ2B:AC009961.3	http://www.broadinstitute.org/gsea/msigdb/cards/GSE21927_SPLEEN_VS_TUMOR_MONOCYTE_BALBC_DN
Inferior temporal cortex	Immunologic_signatures	gse13411 igm vs switched memory bcell up	193	2	0.00299247	0.0498814	LRRC32:GPR125	http://www.broadinstitute.org/gsea/msigdb/cards/GSE13411_IGM_VS_SWITCHED_MEMORY_BCELL_UP
Inferior temporal cortex	Immunologic_signatures	gse23321 cd8 stem cell memory vs naive cd8 tcell dn	194	2	0.00303631	0.0498814	PINK1:RPS6KA5	http://www.broadinstitute.org/gsea/msigdb/cards/GSE23321_CD8_STEM_CELL_MEMORY_VS_NAIVE_CD8_TCELL_DN
Inferior temporal cortex	Immunologic_signatures	gse3982 eosinophil vs th1 up	194	2	0.00303631	0.0498814	BAZ2B:AC009961.3:LY75	http://www.broadinstitute.org/gsea/msigdb/cards/GSE3982_EOSINOPHIL_VS_TH1_UP
Inferior temporal cortex	Immunologic_signatures	gse25087 treg vs tconv adult dn	194	2	0.00303631	0.0498814	MTRF1:NMNAT3	http://www.broadinstitute.org/gsea/msigdb/cards/GSE25087_TREG_VS_TCONV_ADULT_DN
Inferior temporal cortex	Immunologic_signatures	gse25088 ctrl vs il4 and rosiglitazone stim stat6 ko macrophage dn	194	2	0.00303631	0.0498814	KPNA2:SLC8A1	http://www.broadinstitute.org/gsea/msigdb/cards/GSE25088_CTRL_VS_IL4_AND_ROSIGLITAZONE_STIM_STAT6_KO_MACROPHAGE_DN
Inferior temporal cortex	Immunologic_signatures	gse45739 nras ko vs wt acd3 acd28 stim cd4 tcell dn	194	2	0.00303631	0.0498814	AMZ2:BAZ2B:AC009961.3	http://www.broadinstitute.org/gsea/msigdb/cards/GSE45739_NRAS_KO_VS_WT_ACD3_ACD28_STIM_CD4_TCELL_DN
Inferior temporal cortex	Immunologic_signatures	gse22886 naive vs memory tcell up	194	2	0.00303631	0.0498814	PINK1:GPR125	http://www.broadinstitute.org/gsea/msigdb/cards/GSE22886_NAIVE_VS_MEMORY_TCELL_UP
Inferior temporal cortex	Immunologic_signatures	gse22886 naive vs igm memory bcell dn	195	2	0.00308055	0.0498814	KPNA2:TFEC	http://www.broadinstitute.org/gsea/msigdb/cards/GSE22886_NAIVE_VS_IGM_MEMORY_BCELL_DN
Inferior temporal cortex	Immunologic_signatures	gse25088 rosiglitazone vs il4 and rosiglitazone stim stat6 ko macrophage day10 up	195	2	0.00308055	0.0498814	ARSG:BAZ2B:AC009961.3	http://www.broadinstitute.org/gsea/msigdb/cards/GSE25088_ROSIGLITAZONE_VS_IL4_AND_ROSIGLITAZONE_STIM_STAT6_KO_MACROPHAGE_DAY10_UP
Inferior temporal cortex	Immunologic_signatures	gse360 t gondii vs b malayi low dose dc dn	195	2	0.00308055	0.0498814	PINK1:CTNNA2	http://www.broadinstitute.org/gsea/msigdb/cards/GSE360_T_GONDII_VS_B_MALAYI_LOW_DOSE_DC_DN
Inferior temporal cortex	Immunologic_signatures	gse20727 ctrl vs ros inhibitor treated dc up	195	2	0.00308055	0.0498814	SUCLA2:KPNA2	http://www.broadinstitute.org/gsea/msigdb/cards/GSE20727_CTRL_VS_ROS_INHIBITOR_TREATED_DC_UP
Inferior temporal cortex	Immunologic_signatures	gse14000 unstim vs 16h lps dc translated rna up	195	2	0.00308055	0.0498814	PINK1:NMNAT3	http://www.broadinstitute.org/gsea/msigdb/cards/GSE14000_UNSTIM_VS_16H_LPS_DC_TRANSLATED_RNA_UP
Inferior temporal cortex	Immunologic_signatures	gse3982 cent memory cd4 tcell vs th1 up	195	2	0.00308055	0.0498814	C11orf30:LY75	http://www.broadinstitute.org/gsea/msigdb/cards/GSE3982_CENT_MEMORY_CD4_TCELL_VS_TH1_UP
Inferior temporal cortex	Immunologic_signatures	gse2585 cd80 high vs low mtec dn	195	2	0.00308055	0.0498814	LRRC32:CAV1	http://www.broadinstitute.org/gsea/msigdb/cards/GSE2585_CD80_HIGH_VS_LOW_MTEC_DN
Inferior temporal cortex	Immunologic_signatures	gse45365 healthy vs mcmv infection bcell ifnar ko dn	195	2	0.00308055	0.0498814	CTH:CAV1	http://www.broadinstitute.org/gsea/msigdb/cards/GSE45365_HEALTHY_VS_MCMV_INFECTION_BCELL_IFNAR_KO_DN
Inferior temporal cortex	Immunologic_signatures	gse17974 0h vs 1h in vitro act cd4 tcell dn	195	2	0.00308055	0.0498814	MUL1:KPNA2	http://www.broadinstitute.org/gsea/msigdb/cards/GSE17974_0H_VS_1H_IN_VITRO_ACT_CD4_TCELL_DN
Inferior temporal cortex	Immunologic_signatures	gse25088 il4 vs il4 and rosiglitazone stim stat6 ko macrophage day10 up	195	2	0.00308055	0.0498814	CDA:BAZ2B:AC009961.3	http://www.broadinstitute.org/gsea/msigdb/cards/GSE25088_IL4_VS_IL4_AND_ROSIGLITAZONE_STIM_STAT6_KO_MACROPHAGE_DAY10_UP
Inferior temporal cortex	Immunologic_signatures	gse37416 0h vs 48h f tularensis lvs neutrophil up	196	2	0.00312518	0.0498814	KPNA2:SLC8A1	http://www.broadinstitute.org/gsea/msigdb/cards/GSE37416_0H_VS_48H_F_TULARENSIS_LVS_NEUTROPHIL_UP
Inferior temporal cortex	Immunologic_signatures	gse45365 cd8a dc vs cd11b dc up	196	2	0.00312518	0.0498814	SMEK1:BAZ2B:AC009961.3	http://www.broadinstitute.org/gsea/msigdb/cards/GSE45365_CD8A_DC_VS_CD11B_DC_UP
Inferior temporal cortex	Immunologic_signatures	gse2770 tgfb and il4 vs tgfb and il12 treated act cd4 tcell 48h dn	196	2	0.00312518	0.0498814	CCDC88C:PPIL3	http://www.broadinstitute.org/gsea/msigdb/cards/GSE2770_TGFB_AND_IL4_VS_TGFB_AND_IL12_TREATED_ACT_CD4_TCELL_48H_DN
Inferior temporal cortex	Immunologic_signatures	gse30971 wbp7 het vs ko macrophage 4h lps stim dn	196	2	0.00312518	0.0498814	BAZ2B:AC009961.3:NMNAT3	http://www.broadinstitute.org/gsea/msigdb/cards/GSE30971_WBP7_HET_VS_KO_MACROPHAGE_4H_LPS_STIM_DN
Inferior temporal cortex	Immunologic_signatures	gse2128 c57bl6 vs nod cd4cd8 dp thymocyte up	196	2	0.00312518	0.0498814	PINK1:GPR68	http://www.broadinstitute.org/gsea/msigdb/cards/GSE2128_C57BL6_VS_NOD_CD4CD8_DP_THYMOCYTE_UP
Inferior temporal cortex	Immunologic_signatures	gse29618 pre vs day7 post laiv flu vaccine mdc up	196	2	0.00312518	0.0498814	SLC16A1:AMZ2	http://www.broadinstitute.org/gsea/msigdb/cards/GSE29618_PRE_VS_DAY7_POST_LAIV_FLU_VACCINE_MDC_UP
Inferior temporal cortex	Immunologic_signatures	gse4142 naive vs memory bcell up	197	2	0.0031702	0.0498814	GPR68:AMZ2	http://www.broadinstitute.org/gsea/msigdb/cards/GSE4142_NAIVE_VS_MEMORY_BCELL_UP
Inferior temporal cortex	Immunologic_signatures	gse7852 ln vs thymus treg up	197	2	0.0031702	0.0498814	GPR68:NMNAT3	http://www.broadinstitute.org/gsea/msigdb/cards/GSE7852_LN_VS_THYMUS_TREG_UP
Inferior temporal cortex	Immunologic_signatures	gse9988 anti trem1 vs vehicle treated monocytes dn	197	2	0.0031702	0.0498814	PINK1:C11orf30	http://www.broadinstitute.org/gsea/msigdb/cards/GSE9988_ANTI_TREM1_VS_VEHICLE_TREATED_MONOCYTES_DN
Inferior temporal cortex	Immunologic_signatures	gse20715 wt vs tlr4 ko lung dn	197	2	0.0031702	0.0498814	C11orf30:CCDC88C	http://www.broadinstitute.org/gsea/msigdb/cards/GSE20715_WT_VS_TLR4_KO_LUNG_DN
Inferior temporal cortex	Immunologic_signatures	gse24634 treg vs tconv post day5 il4 conversion dn	197	2	0.0031702	0.0498814	PINK1:LY75	http://www.broadinstitute.org/gsea/msigdb/cards/GSE24634_TREG_VS_TCONV_POST_DAY5_IL4_CONVERSION_DN
Inferior temporal cortex	Immunologic_signatures	gse3982 cent memory cd4 tcell vs th2 up	197	2	0.0031702	0.0498814	KIF17:LY75	http://www.broadinstitute.org/gsea/msigdb/cards/GSE3982_CENT_MEMORY_CD4_TCELL_VS_TH2_UP
Inferior temporal cortex	Immunologic_signatures	gse25087 fetal vs adult treg up	197	2	0.0031702	0.0498814	LRRC32:SUCLA2	http://www.broadinstitute.org/gsea/msigdb/cards/GSE25087_FETAL_VS_ADULT_TREG_UP
Inferior temporal cortex	Immunologic_signatures	gse37416 0h vs 12h f tularensis lvs neutrophil up	197	2	0.0031702	0.0498814	SLC8A1:LY75	http://www.broadinstitute.org/gsea/msigdb/cards/GSE37416_0H_VS_12H_F_TULARENSIS_LVS_NEUTROPHIL_UP
Inferior temporal cortex	Immunologic_signatures	gse3982 basophil vs nkcell dn	197	2	0.0031702	0.0498814	OR7E36P:TFEC	http://www.broadinstitute.org/gsea/msigdb/cards/GSE3982_BASOPHIL_VS_NKCELL_DN
Inferior temporal cortex	Immunologic_signatures	gse37534 untreated vs pioglitazone treated cd4 tcell pparg1 and foxp3 trasduced up	197	2	0.0031702	0.0498814	MED4:BAZ2B:AC009961.3	http://www.broadinstitute.org/gsea/msigdb/cards/GSE37534_UNTREATED_VS_PIOGLITAZONE_TREATED_CD4_TCELL_PPARG1_AND_FOXP3_TRASDUCED_UP
Inferior temporal cortex	Immunologic_signatures	gse22611 nod2 vs ctrl transduced hek293t cell up	197	2	0.0031702	0.0498814	NUDT15:KPNA2	http://www.broadinstitute.org/gsea/msigdb/cards/GSE22611_NOD2_VS_CTRL_TRANSDUCED_HEK293T_CELL_UP
Inferior temporal cortex	Immunologic_signatures	gse19198 6h vs 24h il21 treated tcell up	197	2	0.0031702	0.0498814	SLC8A1:LY75	http://www.broadinstitute.org/gsea/msigdb/cards/GSE19198_6H_VS_24H_IL21_TREATED_TCELL_UP
Inferior temporal cortex	Immunologic_signatures	gse26023 phd3 ko vs wt neutrophil hypoxia up	197	2	0.0031702	0.0498814	OR7E36P:CTNNA2	http://www.broadinstitute.org/gsea/msigdb/cards/GSE26023_PHD3_KO_VS_WT_NEUTROPHIL_HYPOXIA_UP
Inferior temporal cortex	Immunologic_signatures	gse13411 plasma cell vs memory bcell up	197	2	0.0031702	0.0498814	PINK1:CTH	http://www.broadinstitute.org/gsea/msigdb/cards/GSE13411_PLASMA_CELL_VS_MEMORY_BCELL_UP
Inferior temporal cortex	Immunologic_signatures	gse25088 wt vs stat6 ko macrophage dn	197	2	0.0031702	0.0498814	SLC16A1:KPNA2	http://www.broadinstitute.org/gsea/msigdb/cards/GSE25088_WT_VS_STAT6_KO_MACROPHAGE_DN
Inferior temporal cortex	Immunologic_signatures	gse25088 wt vs stat6 ko macrophage il4 stim dn	197	2	0.0031702	0.0498814	SLC16A1:KPNA2	http://www.broadinstitute.org/gsea/msigdb/cards/GSE25088_WT_VS_STAT6_KO_MACROPHAGE_IL4_STIM_DN
Inferior temporal cortex	Immunologic_signatures	gse2770 tgfb and il4 vs il12 treated act cd4 tcell 48h up	197	2	0.0031702	0.0498814	CCDC88C:PPIL3	http://www.broadinstitute.org/gsea/msigdb/cards/GSE2770_TGFB_AND_IL4_VS_IL12_TREATED_ACT_CD4_TCELL_48H_UP
Inferior temporal cortex	Immunologic_signatures	gse3982 basophil vs cent memory cd4 tcell up	197	2	0.0031702	0.0498814	CDA:BAZ2B:AC009961.3	http://www.broadinstitute.org/gsea/msigdb/cards/GSE3982_BASOPHIL_VS_CENT_MEMORY_CD4_TCELL_UP
Inferior temporal cortex	Immunologic_signatures	gse2585 thymic macrophage vs mtec up	197	2	0.0031702	0.0498814	LRRC32:CAV1	http://www.broadinstitute.org/gsea/msigdb/cards/GSE2585_THYMIC_MACROPHAGE_VS_MTEC_UP
Inferior temporal cortex	Immunologic_signatures	gse1791 ctrl vs neuromedinu in t cell line 6h up	198	2	0.00321563	0.0498814	PINK1:GPR68	http://www.broadinstitute.org/gsea/msigdb/cards/GSE1791_CTRL_VS_NEUROMEDINU_IN_T_CELL_LINE_6H_UP
Inferior temporal cortex	Immunologic_signatures	gse557 wt vs i ab ko dc dn	198	2	0.00321563	0.0498814	SLC16A1:NMNAT3	http://www.broadinstitute.org/gsea/msigdb/cards/GSE557_WT_VS_I_AB_KO_DC_DN
Inferior temporal cortex	Immunologic_signatures	gse8621 lps stim vs lps primed and lps stim macrophage up	198	2	0.00321563	0.0498814	NMNAT3:TFEC	http://www.broadinstitute.org/gsea/msigdb/cards/GSE8621_LPS_STIM_VS_LPS_PRIMED_AND_LPS_STIM_MACROPHAGE_UP
Inferior temporal cortex	Immunologic_signatures	gse22033 untreated vs rosiglitazone treated mef dn	198	2	0.00321563	0.0498814	SMEK1:CAV1	http://www.broadinstitute.org/gsea/msigdb/cards/GSE22033_UNTREATED_VS_ROSIGLITAZONE_TREATED_MEF_DN
Inferior temporal cortex	Immunologic_signatures	gse9006 healthy vs type 2 diabetes pbmc at dx dn	198	2	0.00321563	0.0498814	C11orf30:RPS6KA5	http://www.broadinstitute.org/gsea/msigdb/cards/GSE9006_HEALTHY_VS_TYPE_2_DIABETES_PBMC_AT_DX_DN
Inferior temporal cortex	Immunologic_signatures	gse37301 common lymphoid progenitor vs rag2 ko nk cell dn	198	2	0.00321563	0.0498814	BAZ2B:AC009961.3:TFEC	http://www.broadinstitute.org/gsea/msigdb/cards/GSE37301_COMMON_LYMPHOID_PROGENITOR_VS_RAG2_KO_NK_CELL_DN
Inferior temporal cortex	Immunologic_signatures	gse22886 naive bcell vs blood plasma cell dn	198	2	0.00321563	0.0498814	CCDC88C:CAV1	http://www.broadinstitute.org/gsea/msigdb/cards/GSE22886_NAIVE_BCELL_VS_BLOOD_PLASMA_CELL_DN
Inferior temporal cortex	Immunologic_signatures	gse22886 naive cd4 tcell vs nkcell dn	198	2	0.00321563	0.0498814	SUCLA2:BAZ2B:AC009961.3	http://www.broadinstitute.org/gsea/msigdb/cards/GSE22886_NAIVE_CD4_TCELL_VS_NKCELL_DN
Inferior temporal cortex	Immunologic_signatures	gse36078 untreated vs ad5 t425a hexon inf il1r ko mouse lung dc dn	198	2	0.00321563	0.0498814	CTH:GPR68	http://www.broadinstitute.org/gsea/msigdb/cards/GSE36078_UNTREATED_VS_AD5_T425A_HEXON_INF_IL1R_KO_MOUSE_LUNG_DC_DN
Inferior temporal cortex	Immunologic_signatures	gse17721 polyic vs cpg 2h bmdc dn	198	2	0.00321563	0.0498814	LY75:TFEC	http://www.broadinstitute.org/gsea/msigdb/cards/GSE17721_POLYIC_VS_CPG_2H_BMDC_DN
Inferior temporal cortex	Immunologic_signatures	gse36888 untreated vs il2 treated stat5 ab knockin tcell 6h dn	198	2	0.00321563	0.0498814	SUCLA2:NUDT15	http://www.broadinstitute.org/gsea/msigdb/cards/GSE36888_UNTREATED_VS_IL2_TREATED_STAT5_AB_KNOCKIN_TCELL_6H_DN
Inferior temporal cortex	Immunologic_signatures	gse34179 thpok ko vs wt va14i nktcell up	198	2	0.00321563	0.0498814	CTNNA2:BAZ2B:AC009961.3	http://www.broadinstitute.org/gsea/msigdb/cards/GSE34179_THPOK_KO_VS_WT_VA14I_NKTCELL_UP
Inferior temporal cortex	Immunologic_signatures	gse13484 12h unstim vs yf17d vaccine stim pbmc up	198	2	0.00321563	0.0498814	DDOST:MTRF1	http://www.broadinstitute.org/gsea/msigdb/cards/GSE13484_12H_UNSTIM_VS_YF17D_VACCINE_STIM_PBMC_UP
Inferior temporal cortex	Immunologic_signatures	gse13484 unstim vs 3h yf17d vaccine stim pbmc up	198	2	0.00321563	0.0498814	RPS6KA5:AMZ2	http://www.broadinstitute.org/gsea/msigdb/cards/GSE13484_UNSTIM_VS_3H_YF17D_VACCINE_STIM_PBMC_UP
Inferior temporal cortex	Immunologic_signatures	gse46242 th1 vs anergic th1 cd4 tcell with egr2 deleted up	198	2	0.00321563	0.0498814	LRRC32:OR7E36P	http://www.broadinstitute.org/gsea/msigdb/cards/GSE46242_TH1_VS_ANERGIC_TH1_CD4_TCELL_WITH_EGR2_DELETED_UP
Inferior temporal cortex	Immunologic_signatures	gse13306 treg vs tconv up	198	2	0.00321563	0.0498814	ARSG:TFEC	http://www.broadinstitute.org/gsea/msigdb/cards/GSE13306_TREG_VS_TCONV_UP
Inferior temporal cortex	Immunologic_signatures	gse11924 tfh vs th1 cd4 tcell up	198	2	0.00321563	0.0498814	PINK1:C11orf30	http://www.broadinstitute.org/gsea/msigdb/cards/GSE11924_TFH_VS_TH1_CD4_TCELL_UP
Inferior temporal cortex	Immunologic_signatures	gse45881 cxcr6hi vs cxcr1lo colonic lamina propria dn	198	2	0.00321563	0.0498814	DDOST:GPR68	http://www.broadinstitute.org/gsea/msigdb/cards/GSE45881_CXCR6HI_VS_CXCR1LO_COLONIC_LAMINA_PROPRIA_DN
Inferior temporal cortex	Immunologic_signatures	gse1460 dp thymocyte vs naive cd4 tcell cord blood dn	198	2	0.00321563	0.0498814	KIF17:RPS6KA5	http://www.broadinstitute.org/gsea/msigdb/cards/GSE1460_DP_THYMOCYTE_VS_NAIVE_CD4_TCELL_CORD_BLOOD_DN
Inferior temporal cortex	Immunologic_signatures	gse27786 cd8 tcell vs erythroblast dn	198	2	0.00321563	0.0498814	CTH:KPNA2	http://www.broadinstitute.org/gsea/msigdb/cards/GSE27786_CD8_TCELL_VS_ERYTHROBLAST_DN
Inferior temporal cortex	Immunologic_signatures	gse36888 untreated vs il2 treated tcell 6h dn	198	2	0.00321563	0.0498814	SLC16A1:NUDT15	http://www.broadinstitute.org/gsea/msigdb/cards/GSE36888_UNTREATED_VS_IL2_TREATED_TCELL_6H_DN
Inferior temporal cortex	Immunologic_signatures	gse16385 rosiglitazone il4 vs il4 alone stim macrophage 12h dn	198	2	0.00321563	0.0498814	BAZ2B:AC009961.3:GPR125	http://www.broadinstitute.org/gsea/msigdb/cards/GSE16385_ROSIGLITAZONE_IL4_VS_IL4_ALONE_STIM_MACROPHAGE_12H_DN
Inferior temporal cortex	Immunologic_signatures	gse20500 ctrl vs rara antagonist treated cd4 tcell dn	198	2	0.00321563	0.0498814	KIF17:CAV1	http://www.broadinstitute.org/gsea/msigdb/cards/GSE20500_CTRL_VS_RARA_ANTAGONIST_TREATED_CD4_TCELL_DN
Inferior temporal cortex	Immunologic_signatures	gse20500 retinoic acid vs rara antagonist treated cd4 tcell dn	198	2	0.00321563	0.0498814	KPNA2:ITGB6	http://www.broadinstitute.org/gsea/msigdb/cards/GSE20500_RETINOIC_ACID_VS_RARA_ANTAGONIST_TREATED_CD4_TCELL_DN
Inferior temporal cortex	Immunologic_signatures	gse3982 eosinophil vs bcell dn	198	2	0.00321563	0.0498814	KPNA2:CTNNA2	http://www.broadinstitute.org/gsea/msigdb/cards/GSE3982_EOSINOPHIL_VS_BCELL_DN
Inferior temporal cortex	Immunologic_signatures	gse22611 unstim vs 2h mdp stim mutant nod2 transduced hek293t cell up	198	2	0.00321563	0.0498814	SLC16A1:OR7E36P	http://www.broadinstitute.org/gsea/msigdb/cards/GSE22611_UNSTIM_VS_2H_MDP_STIM_MUTANT_NOD2_TRANSDUCED_HEK293T_CELL_UP
Inferior temporal cortex	Immunologic_signatures	gse3982 eff memory cd4 tcell vs th1 up	198	2	0.00321563	0.0498814	GPR17:LY75	http://www.broadinstitute.org/gsea/msigdb/cards/GSE3982_EFF_MEMORY_CD4_TCELL_VS_TH1_UP
Inferior temporal cortex	Immunologic_signatures	gse30962 primary vs secondary chronic lcmv inf cd8 tcell up	198	2	0.00321563	0.0498814	SUCLA2:KPNA2	http://www.broadinstitute.org/gsea/msigdb/cards/GSE30962_PRIMARY_VS_SECONDARY_CHRONIC_LCMV_INF_CD8_TCELL_UP
Inferior temporal cortex	Immunologic_signatures	gse360 dc vs mac l major dn	198	2	0.00321563	0.0498814	GPR17:BAZ2B:AC009961.3	http://www.broadinstitute.org/gsea/msigdb/cards/GSE360_DC_VS_MAC_L_MAJOR_DN
Inferior temporal cortex	Immunologic_signatures	gse22432 pdc vs tgfb1 treatedcommon dc progenitor up	198	2	0.00321563	0.0498814	SLC16A1:SUCLA2	http://www.broadinstitute.org/gsea/msigdb/cards/GSE22432_PDC_VS_TGFB1_TREATEDCOMMON_DC_PROGENITOR_UP
Inferior temporal cortex	Immunologic_signatures	gse360 t gondii vs b malayi high dose mac up	198	2	0.00321563	0.0498814	RPS6KA5:PLA2R1	http://www.broadinstitute.org/gsea/msigdb/cards/GSE360_T_GONDII_VS_B_MALAYI_HIGH_DOSE_MAC_UP
Inferior temporal cortex	Immunologic_signatures	gse41867 day6 effector vs day30 exhausted cd8 tcell lcmv clone13 dn	199	2	0.00326145	0.0498814	SLC16A1:PPIL3	http://www.broadinstitute.org/gsea/msigdb/cards/GSE41867_DAY6_EFFECTOR_VS_DAY30_EXHAUSTED_CD8_TCELL_LCMV_CLONE13_DN
Inferior temporal cortex	Immunologic_signatures	gse43956 wt vs sgk1 ko th17 differentiated cd4 tcell dn	199	2	0.00326145	0.0498814	AMZ2:SLC8A1	http://www.broadinstitute.org/gsea/msigdb/cards/GSE43956_WT_VS_SGK1_KO_TH17_DIFFERENTIATED_CD4_TCELL_DN
Inferior temporal cortex	Immunologic_signatures	gse21546 wt vs elk1 ko dp thymocytes dn	199	2	0.00326145	0.0498814	MUL1:PLB1	http://www.broadinstitute.org/gsea/msigdb/cards/GSE21546_WT_VS_ELK1_KO_DP_THYMOCYTES_DN
Inferior temporal cortex	Immunologic_signatures	gse30153 lupus vs healthy donor bcell up	199	2	0.00326145	0.0498814	SLC16A1:LRRC32	http://www.broadinstitute.org/gsea/msigdb/cards/GSE30153_LUPUS_VS_HEALTHY_DONOR_BCELL_UP
Inferior temporal cortex	Immunologic_signatures	gse39556 cd8a dc vs nk cell mouse 3h post polyic inj dn	199	2	0.00326145	0.0498814	BAZ2B:AC009961.3:LY75	http://www.broadinstitute.org/gsea/msigdb/cards/GSE39556_CD8A_DC_VS_NK_CELL_MOUSE_3H_POST_POLYIC_INJ_DN
Inferior temporal cortex	Immunologic_signatures	gse43863 naive vs memory ly6c int cxcr5pos cd4 tcell d150 lcmv up	199	2	0.00326145	0.0498814	RPS6KA5:BAZ2B:AC009961.3	http://www.broadinstitute.org/gsea/msigdb/cards/GSE43863_NAIVE_VS_MEMORY_LY6C_INT_CXCR5POS_CD4_TCELL_D150_LCMV_UP
Inferior temporal cortex	Immunologic_signatures	gse22935 unstim vs 48h mbovis bcg stim macrophage up	199	2	0.00326145	0.0498814	MED4:CTNNA2	http://www.broadinstitute.org/gsea/msigdb/cards/GSE22935_UNSTIM_VS_48H_MBOVIS_BCG_STIM_MACROPHAGE_UP
Inferior temporal cortex	Immunologic_signatures	gse41176 wt vs tak1 ko anti igm stim bcell 6h dn	199	2	0.00326145	0.0498814	SUCLA2:TFEC	http://www.broadinstitute.org/gsea/msigdb/cards/GSE41176_WT_VS_TAK1_KO_ANTI_IGM_STIM_BCELL_6H_DN
Inferior temporal cortex	Immunologic_signatures	gse16385 monocyte vs 12h rosiglitazone il4 treated macrophage dn	199	2	0.00326145	0.0498814	DDOST:SMEK1	http://www.broadinstitute.org/gsea/msigdb/cards/GSE16385_MONOCYTE_VS_12H_ROSIGLITAZONE_IL4_TREATED_MACROPHAGE_DN
Inferior temporal cortex	Immunologic_signatures	gse39556 cd8a dc vs nk cell up	199	2	0.00326145	0.0498814	GPR125:CAV1	http://www.broadinstitute.org/gsea/msigdb/cards/GSE39556_CD8A_DC_VS_NK_CELL_UP
Inferior temporal cortex	Immunologic_signatures	gse21380 non tfh vs germinal center tfh cd4 tcell dn	199	2	0.00326145	0.0498814	SUCLA2:RPS6KA5	http://www.broadinstitute.org/gsea/msigdb/cards/GSE21380_NON_TFH_VS_GERMINAL_CENTER_TFH_CD4_TCELL_DN
Inferior temporal cortex	Immunologic_signatures	gse40184 healthy vs hcv infected donor pbmc up	199	2	0.00326145	0.0498814	BAZ2B:AC009961.3:NMNAT3	http://www.broadinstitute.org/gsea/msigdb/cards/GSE40184_HEALTHY_VS_HCV_INFECTED_DONOR_PBMC_UP
Inferior temporal cortex	Immunologic_signatures	gse26156 double positive vs cd4 single positive thymocyte dn	199	2	0.00326145	0.0498814	SLC16A1:SUCLA2	http://www.broadinstitute.org/gsea/msigdb/cards/GSE26156_DOUBLE_POSITIVE_VS_CD4_SINGLE_POSITIVE_THYMOCYTE_DN
Inferior temporal cortex	Immunologic_signatures	gse21774 cd62l pos cd56 dim vs cd62l neg cd56 dim nk cell up	199	2	0.00326145	0.0498814	RPS6KA5:TFEC	http://www.broadinstitute.org/gsea/msigdb/cards/GSE21774_CD62L_POS_CD56_DIM_VS_CD62L_NEG_CD56_DIM_NK_CELL_UP
Inferior temporal cortex	Immunologic_signatures	gse39110 day3 vs day6 post immunization cd8 tcell up	199	2	0.00326145	0.0498814	GPR68:NMNAT3	http://www.broadinstitute.org/gsea/msigdb/cards/GSE39110_DAY3_VS_DAY6_POST_IMMUNIZATION_CD8_TCELL_UP
Inferior temporal cortex	Immunologic_signatures	gse37533 pparg1 foxp3 vs foxp3 transduced cd4 tcell pioglitazone treated dn	199	2	0.00326145	0.0498814	PINK1:GPR125	http://www.broadinstitute.org/gsea/msigdb/cards/GSE37533_PPARG1_FOXP3_VS_FOXP3_TRANSDUCED_CD4_TCELL_PIOGLITAZONE_TREATED_DN
Inferior temporal cortex	Immunologic_signatures	gse19888 ctrl vs tcell membranes act mast cell pretreat a3r inh up	199	2	0.00326145	0.0498814	CTH:C11orf30	http://www.broadinstitute.org/gsea/msigdb/cards/GSE19888_CTRL_VS_TCELL_MEMBRANES_ACT_MAST_CELL_PRETREAT_A3R_INH_UP
Inferior temporal cortex	Immunologic_signatures	gse20198 il12 vs ifna treated act cd4 tcell up	199	2	0.00326145	0.0498814	CTH:PPIL3	http://www.broadinstitute.org/gsea/msigdb/cards/GSE20198_IL12_VS_IFNA_TREATED_ACT_CD4_TCELL_UP
Inferior temporal cortex	Immunologic_signatures	gse32986 unstim vs gmcsf and curdlan lowdose stim dc dn	199	2	0.00326145	0.0498814	PINK1:ARSG	http://www.broadinstitute.org/gsea/msigdb/cards/GSE32986_UNSTIM_VS_GMCSF_AND_CURDLAN_LOWDOSE_STIM_DC_DN
Inferior temporal cortex	Immunologic_signatures	gse16450 immature vs mature neuron cell line 6h ifna stim up	199	2	0.00326145	0.0498814	BAZ2B:AC009961.3:TFEC	http://www.broadinstitute.org/gsea/msigdb/cards/GSE16450_IMMATURE_VS_MATURE_NEURON_CELL_LINE_6H_IFNA_STIM_UP
Inferior temporal cortex	Immunologic_signatures	gse32986 unstim vs curdlan lowdose stim dc dn	199	2	0.00326145	0.0498814	GPR68:KPNA2	http://www.broadinstitute.org/gsea/msigdb/cards/GSE32986_UNSTIM_VS_CURDLAN_LOWDOSE_STIM_DC_DN
Inferior temporal cortex	Immunologic_signatures	gse21670 stat3 ko vs wt cd4 tcell tgfb treated up	199	2	0.00326145	0.0498814	MUL1:GPR68	http://www.broadinstitute.org/gsea/msigdb/cards/GSE21670_STAT3_KO_VS_WT_CD4_TCELL_TGFB_TREATED_UP
Inferior temporal cortex	Immunologic_signatures	gse32128 inos dependent vs inos independent activated tcell dn	199	2	0.00326145	0.0498814	SMEK1:KPNA2	http://www.broadinstitute.org/gsea/msigdb/cards/GSE32128_INOS_DEPENDENT_VS_INOS_INDEPENDENT_ACTIVATED_TCELL_DN
Inferior temporal cortex	Immunologic_signatures	gse15330 megakaryocyte erythroid vs granulocyte monocyte progenitor ikaros ko up	199	2	0.00326145	0.0498814	DDOST:SLC16A1	http://www.broadinstitute.org/gsea/msigdb/cards/GSE15330_MEGAKARYOCYTE_ERYTHROID_VS_GRANULOCYTE_MONOCYTE_PROGENITOR_IKAROS_KO_UP
Inferior temporal cortex	Immunologic_signatures	gse24726 wt vs e2-2 ko pdc day4 post deletion up	199	2	0.00326145	0.0498814	SLC16A1:TFEC	http://www.broadinstitute.org/gsea/msigdb/cards/GSE24726_WT_VS_E2-2_KO_PDC_DAY4_POST_DELETION_UP
Inferior temporal cortex	Immunologic_signatures	gse10239 klrg1int vs klrg1high eff cd8 tcell dn	199	2	0.00326145	0.0498814	RPS6KA5:CAV1	http://www.broadinstitute.org/gsea/msigdb/cards/GSE10239_KLRG1INT_VS_KLRG1HIGH_EFF_CD8_TCELL_DN
Inferior temporal cortex	Immunologic_signatures	gse339 ex vivo vs in culture cd8pos dc up	199	2	0.00326145	0.0498814	DDOST:SLC8A1	http://www.broadinstitute.org/gsea/msigdb/cards/GSE339_EX_VIVO_VS_IN_CULTURE_CD8POS_DC_UP
Inferior temporal cortex	Immunologic_signatures	gse360 dc vs mac b malayi high dose up	199	2	0.00326145	0.0498814	RPS6KA5:LY75	http://www.broadinstitute.org/gsea/msigdb/cards/GSE360_DC_VS_MAC_B_MALAYI_HIGH_DOSE_UP
Inferior temporal cortex	Immunologic_signatures	gse22886 naive cd4 tcell vs 48h act th2 up	199	2	0.00326145	0.0498814	CTNNA2:LY75	http://www.broadinstitute.org/gsea/msigdb/cards/GSE22886_NAIVE_CD4_TCELL_VS_48H_ACT_TH2_UP
Inferior temporal cortex	Immunologic_signatures	gse1791 ctrl vs neuromedinu in t cell line 6h dn	199	2	0.00326145	0.0498814	PINK1:MTRF1	http://www.broadinstitute.org/gsea/msigdb/cards/GSE1791_CTRL_VS_NEUROMEDINU_IN_T_CELL_LINE_6H_DN
Inferior temporal cortex	Immunologic_signatures	gse2770 tgfb and il4 vs il12 treated act cd4 tcell 6h dn	199	2	0.00326145	0.0498814	GPR68:KPNA2	http://www.broadinstitute.org/gsea/msigdb/cards/GSE2770_TGFB_AND_IL4_VS_IL12_TREATED_ACT_CD4_TCELL_6H_DN
Inferior temporal cortex	Immunologic_signatures	gse360 l donovani vs b malayi low dose mac dn	199	2	0.00326145	0.0498814	CDA:DDOST	http://www.broadinstitute.org/gsea/msigdb/cards/GSE360_L_DONOVANI_VS_B_MALAYI_LOW_DOSE_MAC_DN
Inferior temporal cortex	Immunologic_signatures	gse37416 12h vs 24h f tularensis lvs neutrophil up	199	2	0.00326145	0.0498814	SMEK1:KPNA2	http://www.broadinstitute.org/gsea/msigdb/cards/GSE37416_12H_VS_24H_F_TULARENSIS_LVS_NEUTROPHIL_UP
Inferior temporal cortex	Immunologic_signatures	gse3982 eosinophil vs mac dn	199	2	0.00326145	0.0498814	HHLA3:GPR125	http://www.broadinstitute.org/gsea/msigdb/cards/GSE3982_EOSINOPHIL_VS_MAC_DN
Inferior temporal cortex	Immunologic_signatures	gse8921 unstim vs tlr1 2 stim monocyte 6h dn	199	2	0.00326145	0.0498814	GPR68:KPNA2	http://www.broadinstitute.org/gsea/msigdb/cards/GSE8921_UNSTIM_VS_TLR1_2_STIM_MONOCYTE_6H_DN
Inferior temporal cortex	Immunologic_signatures	gse22886 dc vs monocyte dn	199	2	0.00326145	0.0498814	RPS6KA5:CCDC88C	http://www.broadinstitute.org/gsea/msigdb/cards/GSE22886_DC_VS_MONOCYTE_DN
Inferior temporal cortex	Immunologic_signatures	gse17721 pam3csk4 vs gadiquimod 1h bmdc up	199	2	0.00326145	0.0498814	C11orf30:ITGB6	http://www.broadinstitute.org/gsea/msigdb/cards/GSE17721_PAM3CSK4_VS_GADIQUIMOD_1H_BMDC_UP
Inferior temporal cortex	Immunologic_signatures	gse22886 day0 vs day1 monocyte in culture up	199	2	0.00326145	0.0498814	CDA:LY75	http://www.broadinstitute.org/gsea/msigdb/cards/GSE22886_DAY0_VS_DAY1_MONOCYTE_IN_CULTURE_UP
Inferior temporal cortex	Immunologic_signatures	gse17721 lps vs gardiquimod 1h bmdc dn	199	2	0.00326145	0.0498814	DDOST:SMEK1	http://www.broadinstitute.org/gsea/msigdb/cards/GSE17721_LPS_VS_GARDIQUIMOD_1H_BMDC_DN
Inferior temporal cortex	Immunologic_signatures	gse9006 type 1 vs type 2 diabetes pbmc at dx dn	199	2	0.00326145	0.0498814	C11orf30:RPS6KA5	http://www.broadinstitute.org/gsea/msigdb/cards/GSE9006_TYPE_1_VS_TYPE_2_DIABETES_PBMC_AT_DX_DN
Inferior temporal cortex	Immunologic_signatures	gse8868 spleen vs intestine cd11b pos cd11c neg dc up	199	2	0.00326145	0.0498814	MED4:LY75	http://www.broadinstitute.org/gsea/msigdb/cards/GSE8868_SPLEEN_VS_INTESTINE_CD11B_POS_CD11C_NEG_DC_UP
Inferior temporal cortex	Immunologic_signatures	gse3982 mast cell vs eff memory cd4 tcell up	199	2	0.00326145	0.0498814	BAZ2B:AC009961.3:GPR125	http://www.broadinstitute.org/gsea/msigdb/cards/GSE3982_MAST_CELL_VS_EFF_MEMORY_CD4_TCELL_UP
Inferior temporal cortex	Immunologic_signatures	gse20366 cd103 klrg1 dp vs dn treg dn	199	2	0.00326145	0.0498814	RPS6KA5:GPR68	http://www.broadinstitute.org/gsea/msigdb/cards/GSE20366_CD103_KLRG1_DP_VS_DN_TREG_DN
Inferior temporal cortex	Immunologic_signatures	gse2770 untreated vs act cd4 tcell 2h dn	199	2	0.00326145	0.0498814	SUCLA2:LY75	http://www.broadinstitute.org/gsea/msigdb/cards/GSE2770_UNTREATED_VS_ACT_CD4_TCELL_2H_DN
Inferior temporal cortex	Immunologic_signatures	gse32423 ctrl vs il7 il4 memory cd8 tcell up	199	2	0.00326145	0.0498814	RPS6KA5:GPR17	http://www.broadinstitute.org/gsea/msigdb/cards/GSE32423_CTRL_VS_IL7_IL4_MEMORY_CD8_TCELL_UP
Inferior temporal cortex	Immunologic_signatures	gse7460 foxp3 mut vs wt act with tgfb tconv dn	199	2	0.00326145	0.0498814	PINK1:CCDC88C	http://www.broadinstitute.org/gsea/msigdb/cards/GSE7460_FOXP3_MUT_VS_WT_ACT_WITH_TGFB_TCONV_DN
Inferior temporal cortex	Immunologic_signatures	gse11057 eff mem vs cent mem cd4 tcell up	199	2	0.00326145	0.0498814	RP11-111M22.2:GPR68	http://www.broadinstitute.org/gsea/msigdb/cards/GSE11057_EFF_MEM_VS_CENT_MEM_CD4_TCELL_UP
Inferior temporal cortex	Immunologic_signatures	gse6875 wt vs foxp3 ko treg up	199	2	0.00326145	0.0498814	C11orf30:AMZ2	http://www.broadinstitute.org/gsea/msigdb/cards/GSE6875_WT_VS_FOXP3_KO_TREG_UP
Inferior temporal cortex	Immunologic_signatures	gse3039 alphabeta cd8 tcell vs b2 bcell up	199	2	0.00326145	0.0498814	CCDC88C:SMEK1	http://www.broadinstitute.org/gsea/msigdb/cards/GSE3039_ALPHABETA_CD8_TCELL_VS_B2_BCELL_UP
Inferior temporal cortex	Immunologic_signatures	gse1460 cd4 thymocyte vs naive cd4 tcell adult blood dn	199	2	0.00326145	0.0498814	CCDC88C:LY75	http://www.broadinstitute.org/gsea/msigdb/cards/GSE1460_CD4_THYMOCYTE_VS_NAIVE_CD4_TCELL_ADULT_BLOOD_DN
Inferior temporal cortex	Immunologic_signatures	gse11924 tfh vs th17 cd4 tcell dn	199	2	0.00326145	0.0498814	MED4:GPR125	http://www.broadinstitute.org/gsea/msigdb/cards/GSE11924_TFH_VS_TH17_CD4_TCELL_DN
Inferior temporal cortex	Immunologic_signatures	gse27786 bcell vs neutrophil dn	199	2	0.00326145	0.0498814	CCDC88C:CTNNA2	http://www.broadinstitute.org/gsea/msigdb/cards/GSE27786_BCELL_VS_NEUTROPHIL_DN
Inferior temporal cortex	Immunologic_signatures	gse13493 dp vs cd8pos thymocyte dn	199	2	0.00326145	0.0498814	CCDC88C:PPIL3	http://www.broadinstitute.org/gsea/msigdb/cards/GSE13493_DP_VS_CD8POS_THYMOCYTE_DN
Inferior temporal cortex	Immunologic_signatures	gse13411 igm memory bcell vs plasma cell dn	199	2	0.00326145	0.0498814	PINK1:CTH	http://www.broadinstitute.org/gsea/msigdb/cards/GSE13411_IGM_MEMORY_BCELL_VS_PLASMA_CELL_DN
Inferior temporal cortex	Immunologic_signatures	gse6092 unstim vs ifng stim endothelial cell dn	199	2	0.00326145	0.0498814	GPR68:SMEK1	http://www.broadinstitute.org/gsea/msigdb/cards/GSE6092_UNSTIM_VS_IFNG_STIM_ENDOTHELIAL_CELL_DN
Inferior temporal cortex	Immunologic_signatures	gse3039 nkt cell vs b1 bcell up	199	2	0.00326145	0.0498814	BAZ2B:AC009961.3:TFEC	http://www.broadinstitute.org/gsea/msigdb/cards/GSE3039_NKT_CELL_VS_B1_BCELL_UP
Inferior temporal cortex	Immunologic_signatures	gse29618 pre vs day7 post tiv flu vaccine mdc up	199	2	0.00326145	0.0498814	CDA:SLC16A1	http://www.broadinstitute.org/gsea/msigdb/cards/GSE29618_PRE_VS_DAY7_POST_TIV_FLU_VACCINE_MDC_UP
Inferior temporal cortex	Immunologic_signatures	gse24634 treg vs tconv post day3 il4 conversion up	200	2	0.00330767	0.0498814	NUDT15:RPS6KA5	http://www.broadinstitute.org/gsea/msigdb/cards/GSE24634_TREG_VS_TCONV_POST_DAY3_IL4_CONVERSION_UP
Inferior temporal cortex	Immunologic_signatures	gse27786 nktcell vs mono mac up	200	2	0.00330767	0.0498814	PINK1:GPR68	http://www.broadinstitute.org/gsea/msigdb/cards/GSE27786_NKTCELL_VS_MONO_MAC_UP
Inferior temporal cortex	Immunologic_signatures	gse20715 0h vs 48h ozone tlr4 ko lung dn	200	2	0.00330767	0.0498814	KPNA2:TFEC	http://www.broadinstitute.org/gsea/msigdb/cards/GSE20715_0H_VS_48H_OZONE_TLR4_KO_LUNG_DN
Inferior temporal cortex	Immunologic_signatures	gse27786 lin neg vs bcell dn	200	2	0.00330767	0.0498814	CCDC88C:BAZ2B:AC009961.3	http://www.broadinstitute.org/gsea/msigdb/cards/GSE27786_LIN_NEG_VS_BCELL_DN
Inferior temporal cortex	Immunologic_signatures	gse36009 wt vs nlrp10 ko dc lps stim up	200	2	0.00330767	0.0498814	RPS6KA5:KPNA2	http://www.broadinstitute.org/gsea/msigdb/cards/GSE36009_WT_VS_NLRP10_KO_DC_LPS_STIM_UP
Inferior temporal cortex	Immunologic_signatures	gse22886 naive bcell vs dc dn	200	2	0.00330767	0.0498814	PINK1:TFEC	http://www.broadinstitute.org/gsea/msigdb/cards/GSE22886_NAIVE_BCELL_VS_DC_DN
Inferior temporal cortex	Immunologic_signatures	gse26669 ctrl vs costim block mlr cd8 tcell dn	200	2	0.00330767	0.0498814	PINK1:GPR68	http://www.broadinstitute.org/gsea/msigdb/cards/GSE26669_CTRL_VS_COSTIM_BLOCK_MLR_CD8_TCELL_DN
Inferior temporal cortex	Immunologic_signatures	gse34515 cd16 pos monocyte vs dc up	200	2	0.00330767	0.0498814	CCDC88C:BAZ2B:AC009961.3	http://www.broadinstitute.org/gsea/msigdb/cards/GSE34515_CD16_POS_MONOCYTE_VS_DC_UP
Inferior temporal cortex	Immunologic_signatures	gse24634 teff vs tconv day10 in culture up	200	2	0.00330767	0.0498814	CTH:KPNA2	http://www.broadinstitute.org/gsea/msigdb/cards/GSE24634_TEFF_VS_TCONV_DAY10_IN_CULTURE_UP
Inferior temporal cortex	Immunologic_signatures	gse24634 teff vs tconv day7 in culture dn	200	2	0.00330767	0.0498814	CDA:TFEC	http://www.broadinstitute.org/gsea/msigdb/cards/GSE24634_TEFF_VS_TCONV_DAY7_IN_CULTURE_DN
Inferior temporal cortex	Immunologic_signatures	gse22886 unstim vs il15 stim nkcell dn	200	2	0.00330767	0.0498814	SUCLA2:KPNA2	http://www.broadinstitute.org/gsea/msigdb/cards/GSE22886_UNSTIM_VS_IL15_STIM_NKCELL_DN
Inferior temporal cortex	Immunologic_signatures	gse17974 0h vs 6h in vitro act cd4 tcell dn	200	2	0.00330767	0.0498814	KPNA2:GPR125	http://www.broadinstitute.org/gsea/msigdb/cards/GSE17974_0H_VS_6H_IN_VITRO_ACT_CD4_TCELL_DN
Inferior temporal cortex	Immunologic_signatures	gse24634 treg vs tconv post day5 il4 conversion up	200	2	0.00330767	0.0498814	SLC16A1:CCDC88C	http://www.broadinstitute.org/gsea/msigdb/cards/GSE24634_TREG_VS_TCONV_POST_DAY5_IL4_CONVERSION_UP
Inferior temporal cortex	Immunologic_signatures	gse24026 pd1 ligation vs ctrl in act tcell line dn	200	2	0.00330767	0.0498814	KPNA2:GPR125	http://www.broadinstitute.org/gsea/msigdb/cards/GSE24026_PD1_LIGATION_VS_CTRL_IN_ACT_TCELL_LINE_DN
Inferior temporal cortex	Immunologic_signatures	gse29164 cd8 tcell vs cd8 tcell and il12 treated melanoma day3 up	200	2	0.00330767	0.0498814	PINK1:SUCLA2	http://www.broadinstitute.org/gsea/msigdb/cards/GSE29164_CD8_TCELL_VS_CD8_TCELL_AND_IL12_TREATED_MELANOMA_DAY3_UP
Inferior temporal cortex	Immunologic_signatures	gse7831 cpg vs influenza stim pdc 4h up	200	2	0.00330767	0.0498814	MUL1:ITGB6	http://www.broadinstitute.org/gsea/msigdb/cards/GSE7831_CPG_VS_INFLUENZA_STIM_PDC_4H_UP
Inferior temporal cortex	Immunologic_signatures	gse17721 lps vs cpg 8h bmdc dn	200	2	0.00330767	0.0498814	KPNA2:TFEC	http://www.broadinstitute.org/gsea/msigdb/cards/GSE17721_LPS_VS_CPG_8H_BMDC_DN
Inferior temporal cortex	Immunologic_signatures	gse33162 hdac3 ko vs hdac3 ko 4h lps stim macrophage dn	200	2	0.00330767	0.0498814	CTNNA2:PLA2R1	http://www.broadinstitute.org/gsea/msigdb/cards/GSE33162_HDAC3_KO_VS_HDAC3_KO_4H_LPS_STIM_MACROPHAGE_DN
Inferior temporal cortex	Immunologic_signatures	gse10325 bcell vs lupus bcell dn	200	2	0.00330767	0.0498814	DDOST:CAV1	http://www.broadinstitute.org/gsea/msigdb/cards/GSE10325_BCELL_VS_LUPUS_BCELL_DN
Inferior temporal cortex	Immunologic_signatures	gse13306 treg ra vs tconv ra up	200	2	0.00330767	0.0498814	DDOST:CCDC88C	http://www.broadinstitute.org/gsea/msigdb/cards/GSE13306_TREG_RA_VS_TCONV_RA_UP
Inferior temporal cortex	Immunologic_signatures	gse43863 th1 vs tfh effector cd4 tcell up	200	2	0.00330767	0.0498814	RPS6KA5:CTNNA2	http://www.broadinstitute.org/gsea/msigdb/cards/GSE43863_TH1_VS_TFH_EFFECTOR_CD4_TCELL_UP
Inferior temporal cortex	Immunologic_signatures	gse43863 ly6c int cxcr5pos vs ly6c low cxcr5neg effector cd4 tcell dn	200	2	0.00330767	0.0498814	AMZ2:LY75	http://www.broadinstitute.org/gsea/msigdb/cards/GSE43863_LY6C_INT_CXCR5POS_VS_LY6C_LOW_CXCR5NEG_EFFECTOR_CD4_TCELL_DN
Inferior temporal cortex	Immunologic_signatures	gse13306 ra vs untreated mem cd4 tcell up	200	2	0.00330767	0.0498814	GPR68:BAZ2B:AC009961.3	http://www.broadinstitute.org/gsea/msigdb/cards/GSE13306_RA_VS_UNTREATED_MEM_CD4_TCELL_UP
Inferior temporal cortex	Immunologic_signatures	gse13306 ra vs untreated mem cd4 tcell dn	200	2	0.00330767	0.0498814	CTH:LY75	http://www.broadinstitute.org/gsea/msigdb/cards/GSE13306_RA_VS_UNTREATED_MEM_CD4_TCELL_DN
Inferior temporal cortex	Immunologic_signatures	gse43955 th0 vs tgfb il6 il23 th17 act cd4 tcell 60h up	200	2	0.00330767	0.0498814	DDOST:CAV1	http://www.broadinstitute.org/gsea/msigdb/cards/GSE43955_TH0_VS_TGFB_IL6_IL23_TH17_ACT_CD4_TCELL_60H_UP
Inferior temporal cortex	Immunologic_signatures	gse43955 10h vs 30h act cd4 tcell up	200	2	0.00330767	0.0498814	AMZ2:CAV1	http://www.broadinstitute.org/gsea/msigdb/cards/GSE43955_10H_VS_30H_ACT_CD4_TCELL_UP
Inferior temporal cortex	Immunologic_signatures	gse41978 wt vs bim ko klrg1 low effector cd8 tcell up	200	2	0.00330767	0.0498814	CDA:CTNNA2	http://www.broadinstitute.org/gsea/msigdb/cards/GSE41978_WT_VS_BIM_KO_KLRG1_LOW_EFFECTOR_CD8_TCELL_UP
Inferior temporal cortex	Immunologic_signatures	gse1460 cd4 thymocyte vs thymic stromal cell dn	200	2	0.00330767	0.0498814	SLC16A1:NUDT15	http://www.broadinstitute.org/gsea/msigdb/cards/GSE1460_CD4_THYMOCYTE_VS_THYMIC_STROMAL_CELL_DN
Inferior temporal cortex	Immunologic_signatures	gse17721 ctrl vs polyic 6h bmdc dn	200	2	0.00330767	0.0498814	SLC8A1:CAV1	http://www.broadinstitute.org/gsea/msigdb/cards/GSE17721_CTRL_VS_POLYIC_6H_BMDC_DN
Inferior temporal cortex	Immunologic_signatures	gse17721 ctrl vs cpg 1h bmdc dn	200	2	0.00330767	0.0498814	C11orf30:GPR125	http://www.broadinstitute.org/gsea/msigdb/cards/GSE17721_CTRL_VS_CPG_1H_BMDC_DN
Inferior temporal cortex	Immunologic_signatures	gse17721 ctrl vs cpg 12h bmdc up	200	2	0.00330767	0.0498814	GPR125:TFEC	http://www.broadinstitute.org/gsea/msigdb/cards/GSE17721_CTRL_VS_CPG_12H_BMDC_UP
Inferior temporal cortex	Immunologic_signatures	gse17721 lps vs polyic 2h bmdc up	200	2	0.00330767	0.0498814	LY75:TFEC	http://www.broadinstitute.org/gsea/msigdb/cards/GSE17721_LPS_VS_POLYIC_2H_BMDC_UP
Inferior temporal cortex	Immunologic_signatures	gse17721 polyic vs pam3csk4 0.5h bmdc dn	200	2	0.00330767	0.0498814	NMNAT3:CAV1	http://www.broadinstitute.org/gsea/msigdb/cards/GSE17721_POLYIC_VS_PAM3CSK4_0.5H_BMDC_DN
Inferior temporal cortex	Immunologic_signatures	gse17721 polyic vs pam3csk4 24h bmdc up	200	2	0.00330767	0.0498814	LY75:TFEC	http://www.broadinstitute.org/gsea/msigdb/cards/GSE17721_POLYIC_VS_PAM3CSK4_24H_BMDC_UP
Inferior temporal cortex	Immunologic_signatures	gse17721 pam3csk4 vs cpg 12h bmdc up	200	2	0.00330767	0.0498814	C11orf30:GPR125	http://www.broadinstitute.org/gsea/msigdb/cards/GSE17721_PAM3CSK4_VS_CPG_12H_BMDC_UP
Inferior temporal cortex	Immunologic_signatures	gse28737 wt vs bcl6 het follicular bcell dn	200	2	0.00330767	0.0498814	GPR68:TFEC	http://www.broadinstitute.org/gsea/msigdb/cards/GSE28737_WT_VS_BCL6_HET_FOLLICULAR_BCELL_DN
Inferior temporal cortex	Immunologic_signatures	gse17721 polyic vs cpg 1h bmdc dn	200	2	0.00330767	0.0498814	C11orf30:TFEC	http://www.broadinstitute.org/gsea/msigdb/cards/GSE17721_POLYIC_VS_CPG_1H_BMDC_DN
Inferior temporal cortex	Immunologic_signatures	gse11961 germinal center bcell day7 vs plasma cell day7 dn	200	2	0.00330767	0.0498814	CTH:BAZ2B:AC009961.3	http://www.broadinstitute.org/gsea/msigdb/cards/GSE11961_GERMINAL_CENTER_BCELL_DAY7_VS_PLASMA_CELL_DAY7_DN
Inferior temporal cortex	Immunologic_signatures	gse11961 follicular bcell vs germinal center bcell day7 up	200	2	0.00330767	0.0498814	PINK1:RPS6KA5	http://www.broadinstitute.org/gsea/msigdb/cards/GSE11961_FOLLICULAR_BCELL_VS_GERMINAL_CENTER_BCELL_DAY7_UP
Inferior temporal cortex	Immunologic_signatures	gse11961 follicular bcell vs plasma cell day7 dn	200	2	0.00330767	0.0498814	MED4:CCDC88C	http://www.broadinstitute.org/gsea/msigdb/cards/GSE11961_FOLLICULAR_BCELL_VS_PLASMA_CELL_DAY7_DN
Inferior temporal cortex	Immunologic_signatures	gse17721 polyic vs cpg 6h bmdc up	200	2	0.00330767	0.0498814	CDA:SUCLA2	http://www.broadinstitute.org/gsea/msigdb/cards/GSE17721_POLYIC_VS_CPG_6H_BMDC_UP
Inferior temporal cortex	Immunologic_signatures	gse24574 bcl6 high tfh vs naive cd4 tcell dn	200	2	0.00330767	0.0498814	SUCLA2:BAZ2B:AC009961.3	http://www.broadinstitute.org/gsea/msigdb/cards/GSE24574_BCL6_HIGH_TFH_VS_NAIVE_CD4_TCELL_DN
Inferior temporal cortex	Immunologic_signatures	gse40273 xbp1 ko vs wt treg up	200	2	0.00330767	0.0498814	NUDT15:AMZ2	http://www.broadinstitute.org/gsea/msigdb/cards/GSE40273_XBP1_KO_VS_WT_TREG_UP
Inferior temporal cortex	Immunologic_signatures	gse40274 ctrl vs foxp3 and helios transduced activated cd4 tcell dn	200	2	0.00330767	0.0498814	DDOST:CTH	http://www.broadinstitute.org/gsea/msigdb/cards/GSE40274_CTRL_VS_FOXP3_AND_HELIOS_TRANSDUCED_ACTIVATED_CD4_TCELL_DN
Inferior temporal cortex	Immunologic_signatures	gse17721 4h vs 24h polyic bmdc up	200	2	0.00330767	0.0498814	CDA:TFEC	http://www.broadinstitute.org/gsea/msigdb/cards/GSE17721_4H_VS_24H_POLYIC_BMDC_UP
Inferior temporal cortex	Immunologic_signatures	gse17721 4 vs 24h gardiquimod bmdc dn	200	2	0.00330767	0.0498814	PINK1:CAV1	http://www.broadinstitute.org/gsea/msigdb/cards/GSE17721_4_VS_24H_GARDIQUIMOD_BMDC_DN
Inferior temporal cortex	Immunologic_signatures	gse28237 follicular vs early gc bcell dn	200	2	0.00330767	0.0498814	CDA:KPNA2	http://www.broadinstitute.org/gsea/msigdb/cards/GSE28237_FOLLICULAR_VS_EARLY_GC_BCELL_DN
Inferior temporal cortex	Immunologic_signatures	gse31082 dn vs cd8 sp thymocyte dn	200	2	0.00330767	0.0498814	CCDC88C:LY75	http://www.broadinstitute.org/gsea/msigdb/cards/GSE31082_DN_VS_CD8_SP_THYMOCYTE_DN
Inferior temporal cortex	Immunologic_signatures	gse2826 wt vs btk ko bcell dn	200	2	0.00330767	0.0498814	PINK1:SLC8A1	http://www.broadinstitute.org/gsea/msigdb/cards/GSE2826_WT_VS_BTK_KO_BCELL_DN
Inferior temporal cortex	Immunologic_signatures	gse2770 il12 vs tgfb and il12 treated act cd4 tcell 48h dn	200	2	0.00330767	0.0498814	LY75:NMNAT3	http://www.broadinstitute.org/gsea/msigdb/cards/GSE2770_IL12_VS_TGFB_AND_IL12_TREATED_ACT_CD4_TCELL_48H_DN
Inferior temporal cortex	Immunologic_signatures	gse2770 untreated vs tgfb and il12 treated act cd4 tcell 48h dn	200	2	0.00330767	0.0498814	BAZ2B:AC009961.3:PPIL3	http://www.broadinstitute.org/gsea/msigdb/cards/GSE2770_UNTREATED_VS_TGFB_AND_IL12_TREATED_ACT_CD4_TCELL_48H_DN
Inferior temporal cortex	Immunologic_signatures	gse22229 renal transplant vs healthy pbmc up	200	2	0.00330767	0.0498814	SLC16A1:NUDT15	http://www.broadinstitute.org/gsea/msigdb/cards/GSE22229_RENAL_TRANSPLANT_VS_HEALTHY_PBMC_UP
Inferior temporal cortex	Immunologic_signatures	gse21670 stat3 ko vs wt cd4 tcell il6 treated up	200	2	0.00330767	0.0498814	DDOST:GPR125	http://www.broadinstitute.org/gsea/msigdb/cards/GSE21670_STAT3_KO_VS_WT_CD4_TCELL_IL6_TREATED_UP
Inferior temporal cortex	Immunologic_signatures	gse2770 untreated vs il12 treated act cd4 tcell 2h dn	200	2	0.00330767	0.0498814	GPR68:KPNA2	http://www.broadinstitute.org/gsea/msigdb/cards/GSE2770_UNTREATED_VS_IL12_TREATED_ACT_CD4_TCELL_2H_DN
Inferior temporal cortex	Immunologic_signatures	gse2405 heat killed lysate vs live a phagocytophilum stim neutrophil 9h up	200	2	0.00330767	0.0498814	KPNA2:LY75	http://www.broadinstitute.org/gsea/msigdb/cards/GSE2405_HEAT_KILLED_LYSATE_VS_LIVE_A_PHAGOCYTOPHILUM_STIM_NEUTROPHIL_9H_UP
Inferior temporal cortex	Immunologic_signatures	gse22601 cd4 single positive vs cd8 single positive thymocyte up	200	2	0.00330767	0.0498814	KPNA2:AMZ2	http://www.broadinstitute.org/gsea/msigdb/cards/GSE22601_CD4_SINGLE_POSITIVE_VS_CD8_SINGLE_POSITIVE_THYMOCYTE_UP
Inferior temporal cortex	Immunologic_signatures	gse22601 double positive vs cd8 single positive thymocyte dn	200	2	0.00330767	0.0498814	GPR68:KPNA2	http://www.broadinstitute.org/gsea/msigdb/cards/GSE22601_DOUBLE_POSITIVE_VS_CD8_SINGLE_POSITIVE_THYMOCYTE_DN
Inferior temporal cortex	Immunologic_signatures	gse3691 conventional vs plasmacytoid dc spleen up	200	2	0.00330767	0.0498814	GPR68:BAZ2B:AC009961.3	http://www.broadinstitute.org/gsea/msigdb/cards/GSE3691_CONVENTIONAL_VS_PLASMACYTOID_DC_SPLEEN_UP
Inferior temporal cortex	Immunologic_signatures	gse8921 unstim vs tlr1 2 stim monocyte 12h dn	200	2	0.00330767	0.0498814	PINK1:SMEK1	http://www.broadinstitute.org/gsea/msigdb/cards/GSE8921_UNSTIM_VS_TLR1_2_STIM_MONOCYTE_12H_DN
Inferior temporal cortex	Immunologic_signatures	gse17186 blood vs cord blood naive bcell up	200	2	0.00330767	0.0498814	NUDT15:SLC8A1	http://www.broadinstitute.org/gsea/msigdb/cards/GSE17186_BLOOD_VS_CORD_BLOOD_NAIVE_BCELL_UP
Inferior temporal cortex	Immunologic_signatures	gse17186 naive vs cd21low transitional bcell cord blood up	200	2	0.00330767	0.0498814	PINK1:NMNAT3	http://www.broadinstitute.org/gsea/msigdb/cards/GSE17186_NAIVE_VS_CD21LOW_TRANSITIONAL_BCELL_CORD_BLOOD_UP
Inferior temporal cortex	Immunologic_signatures	gse21380 non tfh vs tfh cd4 tcell up	200	2	0.00330767	0.0498814	BAZ2B:AC009961.3:TFEC	http://www.broadinstitute.org/gsea/msigdb/cards/GSE21380_NON_TFH_VS_TFH_CD4_TCELL_UP
Inferior temporal cortex	Immunologic_signatures	gse15735 ctrl vs hdac inhibitor treated cd4 tcell 2h dn	200	2	0.00330767	0.0498814	SLC16A1:GPR68	http://www.broadinstitute.org/gsea/msigdb/cards/GSE15735_CTRL_VS_HDAC_INHIBITOR_TREATED_CD4_TCELL_2H_DN
Inferior temporal cortex	Immunologic_signatures	gse15330 megakaryocyte erythroid progenitor vs pro bcell up	200	2	0.00330767	0.0498814	CCDC88C:KPNA2	http://www.broadinstitute.org/gsea/msigdb/cards/GSE15330_MEGAKARYOCYTE_ERYTHROID_PROGENITOR_VS_PRO_BCELL_UP
Inferior temporal cortex	Immunologic_signatures	gse5542 ifng vs ifna treated epithelial cells 24h up	200	2	0.00330767	0.0498814	CTH:SLC16A1	http://www.broadinstitute.org/gsea/msigdb/cards/GSE5542_IFNG_VS_IFNA_TREATED_EPITHELIAL_CELLS_24H_UP
Inferior temporal cortex	Immunologic_signatures	gse15330 megakaryocyte erythroid vs granulocyte monocyte progenitor dn	200	2	0.00330767	0.0498814	CCDC88C:GPR125	http://www.broadinstitute.org/gsea/msigdb/cards/GSE15330_MEGAKARYOCYTE_ERYTHROID_VS_GRANULOCYTE_MONOCYTE_PROGENITOR_DN
Inferior temporal cortex	Immunologic_signatures	gse5679 ctrl vs pparg ligand rosiglitazone and rara agonist am580 treated dc up	200	2	0.00330767	0.0498814	SLC8A1:LY75	http://www.broadinstitute.org/gsea/msigdb/cards/GSE5679_CTRL_VS_PPARG_LIGAND_ROSIGLITAZONE_AND_RARA_AGONIST_AM580_TREATED_DC_UP
Inferior temporal cortex	Immunologic_signatures	gse5589 lps vs lps and il10 stim il6 ko macrophage 45min dn	200	2	0.00330767	0.0498814	CCDC88C:LY75	http://www.broadinstitute.org/gsea/msigdb/cards/GSE5589_LPS_VS_LPS_AND_IL10_STIM_IL6_KO_MACROPHAGE_45MIN_DN
Inferior temporal cortex	Immunologic_signatures	gse5589 lps vs lps and il6 stim il6 ko macrophage 45min dn	200	2	0.00330767	0.0498814	SLC16A1:LY75	http://www.broadinstitute.org/gsea/msigdb/cards/GSE5589_LPS_VS_LPS_AND_IL6_STIM_IL6_KO_MACROPHAGE_45MIN_DN
Inferior temporal cortex	Immunologic_signatures	gse5589 il6 ko vs il10 ko lps stim macrophage 45min up	200	2	0.00330767	0.0498814	MED4:RPS6KA5	http://www.broadinstitute.org/gsea/msigdb/cards/GSE5589_IL6_KO_VS_IL10_KO_LPS_STIM_MACROPHAGE_45MIN_UP
Inferior temporal cortex	Immunologic_signatures	gse6092 unstim vs ifng stim and b burgdorferi inf endothelial cell up	200	2	0.00330767	0.0498814	CTNNA2:GPR17	http://www.broadinstitute.org/gsea/msigdb/cards/GSE6092_UNSTIM_VS_IFNG_STIM_AND_B_BURGDORFERI_INF_ENDOTHELIAL_CELL_UP
Inferior temporal cortex	Immunologic_signatures	gse3203 wt vs ifnar1 ko influenza infected ln bcell up	200	2	0.00330767	0.0498814	KIF17:CTH	http://www.broadinstitute.org/gsea/msigdb/cards/GSE3203_WT_VS_IFNAR1_KO_INFLUENZA_INFECTED_LN_BCELL_UP
Inferior temporal cortex	Immunologic_signatures	gse3203 healthy vs influenza infected ln bcell up	200	2	0.00330767	0.0498814	AMZ2:BAZ2B:AC009961.3	http://www.broadinstitute.org/gsea/msigdb/cards/GSE3203_HEALTHY_VS_INFLUENZA_INFECTED_LN_BCELL_UP
Inferior temporal cortex	Immunologic_signatures	gse9316 cd4 tcell balbc vs th17 enri cd4 tcell skg pma iono stim fr4neg up	200	2	0.00330767	0.0498814	AMZ2:ARSG	http://www.broadinstitute.org/gsea/msigdb/cards/GSE9316_CD4_TCELL_BALBC_VS_TH17_ENRI_CD4_TCELL_SKG_PMA_IONO_STIM_FR4NEG_UP
Inferior temporal cortex	Immunologic_signatures	gse7831 1h vs 4h cpg stim pdc up	200	2	0.00330767	0.0498814	AMZ2:ITGB6	http://www.broadinstitute.org/gsea/msigdb/cards/GSE7831_1H_VS_4H_CPG_STIM_PDC_UP
Inferior temporal cortex	Immunologic_signatures	gse15330 hsc vs pro bcell dn	200	2	0.00330767	0.0498814	C11orf30:GPR125	http://www.broadinstitute.org/gsea/msigdb/cards/GSE15330_HSC_VS_PRO_BCELL_DN
Inferior temporal cortex	Immunologic_signatures	gse21546 sap1a ko vs sap1a ko and elk1 ko anti cd3 stim dp thymocytes up	200	2	0.00330767	0.0498814	CTH:NMNAT3	http://www.broadinstitute.org/gsea/msigdb/cards/GSE21546_SAP1A_KO_VS_SAP1A_KO_AND_ELK1_KO_ANTI_CD3_STIM_DP_THYMOCYTES_UP
Inferior temporal cortex	Immunologic_signatures	gse2770 untreated vs tgfb and il4 treated act cd4 tcell 4h up	200	2	0.00330767	0.0498814	PINK1:BAZ2B:AC009961.3	http://www.broadinstitute.org/gsea/msigdb/cards/GSE2770_UNTREATED_VS_TGFB_AND_IL4_TREATED_ACT_CD4_TCELL_4H_UP
Inferior temporal cortex	Immunologic_signatures	gse9650 exhausted vs memory cd8 tcell up	200	2	0.00330767	0.0498814	LY75:PLA2R1	http://www.broadinstitute.org/gsea/msigdb/cards/GSE9650_EXHAUSTED_VS_MEMORY_CD8_TCELL_UP
Inferior temporal cortex	Immunologic_signatures	gse21063 3h vs 16h anti igm stim bcell up	200	2	0.00330767	0.0498814	LY75:PLA2R1	http://www.broadinstitute.org/gsea/msigdb/cards/GSE21063_3H_VS_16H_ANTI_IGM_STIM_BCELL_UP
Inferior temporal cortex	Immunologic_signatures	gse29618 bcell vs mdc dn	200	2	0.00330767	0.0498814	DDOST:LY75	http://www.broadinstitute.org/gsea/msigdb/cards/GSE29618_BCELL_VS_MDC_DN
Inferior temporal cortex	Immunologic_signatures	gse26488 wt vs hdac7 deltap tg ot2 thymocyte with peptide injection up	200	2	0.00330767	0.0498814	CTNNA2:PLA2R1	http://www.broadinstitute.org/gsea/msigdb/cards/GSE26488_WT_VS_HDAC7_DELTAP_TG_OT2_THYMOCYTE_WITH_PEPTIDE_INJECTION_UP
Inferior temporal cortex	Immunologic_signatures	gse29618 pre vs day7 post laiv flu vaccine monocyte dn	200	2	0.00330767	0.0498814	PINK1:KPNA2	http://www.broadinstitute.org/gsea/msigdb/cards/GSE29618_PRE_VS_DAY7_POST_LAIV_FLU_VACCINE_MONOCYTE_DN
Inferior temporal cortex	Immunologic_signatures	gse30083 sp1 vs sp4 thymocyte dn	200	2	0.00330767	0.0498814	CCDC88C:LY75	http://www.broadinstitute.org/gsea/msigdb/cards/GSE30083_SP1_VS_SP4_THYMOCYTE_DN
Inferior temporal cortex	Immunologic_signatures	gse30083 sp3 vs sp4 thymocyte up	200	2	0.00330767	0.0498814	CTNNA2:GPR125	http://www.broadinstitute.org/gsea/msigdb/cards/GSE30083_SP3_VS_SP4_THYMOCYTE_UP
Inferior temporal cortex	Immunologic_signatures	gse6674 pl2 3 vs anti igm and cpg stim bcell up	200	2	0.00330767	0.0498814	RPS6KA5:NMNAT3	http://www.broadinstitute.org/gsea/msigdb/cards/GSE6674_PL2_3_VS_ANTI_IGM_AND_CPG_STIM_BCELL_UP
Inferior temporal cortex	Immunologic_signatures	gse32423 memory vs naive cd8 tcell dn	200	2	0.00330767	0.0498814	SUCLA2:BAZ2B:AC009961.3	http://www.broadinstitute.org/gsea/msigdb/cards/GSE32423_MEMORY_VS_NAIVE_CD8_TCELL_DN
Inferior temporal cortex	Immunologic_signatures	gse32423 memory vs naive cd8 tcell il7 il4 dn	200	2	0.00330767	0.0498814	C11orf30:BAZ2B:AC009961.3	http://www.broadinstitute.org/gsea/msigdb/cards/GSE32423_MEMORY_VS_NAIVE_CD8_TCELL_IL7_IL4_DN
Inferior temporal cortex	Immunologic_signatures	gse17301 acd3 acd28 vs acd3 acd28 and ifna5 stim cd8 tcell dn	200	2	0.00330767	0.0498814	BAZ2B:AC009961.3:TFEC	http://www.broadinstitute.org/gsea/msigdb/cards/GSE17301_ACD3_ACD28_VS_ACD3_ACD28_AND_IFNA5_STIM_CD8_TCELL_DN
Inferior temporal cortex	Immunologic_signatures	gse32423 il7 vs il4 memory cd8 tcell up	200	2	0.00330767	0.0498814	RPS6KA5:TFEC	http://www.broadinstitute.org/gsea/msigdb/cards/GSE32423_IL7_VS_IL4_MEMORY_CD8_TCELL_UP
Inferior temporal cortex	Immunologic_signatures	gse360 dc vs mac l donovani up	200	2	0.00330767	0.0498814	KPNA2:LY75	http://www.broadinstitute.org/gsea/msigdb/cards/GSE360_DC_VS_MAC_L_DONOVANI_UP
Inferior temporal cortex	Immunologic_signatures	gse25088 wt vs stat6 ko macrophage rosiglitazone and il4 stim up	200	2	0.00330767	0.0498814	KPNA2:TFEC	http://www.broadinstitute.org/gsea/msigdb/cards/GSE25088_WT_VS_STAT6_KO_MACROPHAGE_ROSIGLITAZONE_AND_IL4_STIM_UP
Inferior temporal cortex	Immunologic_signatures	gse3982 memory cd4 tcell vs th2 dn	200	2	0.00330767	0.0498814	SLC16A1:GPR125	http://www.broadinstitute.org/gsea/msigdb/cards/GSE3982_MEMORY_CD4_TCELL_VS_TH2_DN
Inferior temporal cortex	Immunologic_signatures	gse16385 untreated vs 12h rosiglitazone il4 treated macrophage up	200	2	0.00330767	0.0498814	DDOST:SLC16A1	http://www.broadinstitute.org/gsea/msigdb/cards/GSE16385_UNTREATED_VS_12H_ROSIGLITAZONE_IL4_TREATED_MACROPHAGE_UP
Inferior temporal cortex	Immunologic_signatures	gse25123 ctrl vs il4 and rosiglitazone stim macrophage up	200	2	0.00330767	0.0498814	DDOST:SMEK1	http://www.broadinstitute.org/gsea/msigdb/cards/GSE25123_CTRL_VS_IL4_AND_ROSIGLITAZONE_STIM_MACROPHAGE_UP
Inferior temporal cortex	Immunologic_signatures	gse3982 mast cell vs bcell up	200	2	0.00330767	0.0498814	KPNA2:GPR125	http://www.broadinstitute.org/gsea/msigdb/cards/GSE3982_MAST_CELL_VS_BCELL_UP
Inferior temporal cortex	Immunologic_signatures	gse23925 light zone vs dark zone bcell dn	200	2	0.00330767	0.0498814	CTH:SLC8A1	http://www.broadinstitute.org/gsea/msigdb/cards/GSE23925_LIGHT_ZONE_VS_DARK_ZONE_BCELL_DN
Inferior temporal cortex	Immunologic_signatures	gse23505 il6 il1 il23 vs il6 il1 tgfb treated cd4 tcell dn	200	2	0.00330767	0.0498814	RPS6KA5:KPNA2	http://www.broadinstitute.org/gsea/msigdb/cards/GSE23505_IL6_IL1_IL23_VS_IL6_IL1_TGFB_TREATED_CD4_TCELL_DN
Inferior temporal cortex	Immunologic_signatures	gse22432 cdc vs common dc progenitor dn	200	2	0.00330767	0.0498814	SLC16A1:PPIL3	http://www.broadinstitute.org/gsea/msigdb/cards/GSE22432_CDC_VS_COMMON_DC_PROGENITOR_DN
Inferior temporal cortex	Immunologic_signatures	gse22432 multipotent progenitor vs cdc dn	200	2	0.00330767	0.0498814	SLC16A1:NUDT15	http://www.broadinstitute.org/gsea/msigdb/cards/GSE22432_MULTIPOTENT_PROGENITOR_VS_CDC_DN
Inferior temporal cortex	Immunologic_signatures	gse7460 ctrl vs tgfb treated act treg up	200	2	0.00330767	0.0498814	DDOST:SLC16A1	http://www.broadinstitute.org/gsea/msigdb/cards/GSE7460_CTRL_VS_TGFB_TREATED_ACT_TREG_UP
Inferior temporal cortex	Immunologic_signatures	gse22935 wt vs myd88 ko macrophage 24h mbovis bcg stim up	200	2	0.00330767	0.0498814	MED4:KPNA2	http://www.broadinstitute.org/gsea/msigdb/cards/GSE22935_WT_VS_MYD88_KO_MACROPHAGE_24H_MBOVIS_BCG_STIM_UP
Inferior temporal cortex	Immunologic_signatures	gse23308 wt vs mineralcorticoid rec ko macrophage dn	200	2	0.00330767	0.0498814	TFEC:CAV1	http://www.broadinstitute.org/gsea/msigdb/cards/GSE23308_WT_VS_MINERALCORTICOID_REC_KO_MACROPHAGE_DN
Inferior temporal cortex	Immunologic_signatures	gse7764 il15 treated vs ctrl nk cell 24h dn	200	2	0.00330767	0.0498814	ARSG:CAV1	http://www.broadinstitute.org/gsea/msigdb/cards/GSE7764_IL15_TREATED_VS_CTRL_NK_CELL_24H_DN
Inferior temporal cortex	Immunologic_signatures	gse7852 ln vs thymus treg dn	200	2	0.00330767	0.0498814	KPNA2:PPIL3	http://www.broadinstitute.org/gsea/msigdb/cards/GSE7852_LN_VS_THYMUS_TREG_DN
Inferior temporal cortex	Immunologic_signatures	gse9037 wt vs irak4 ko lps 4h stim bmdm up	200	2	0.00330767	0.0498814	RPS6KA5:ARSG	http://www.broadinstitute.org/gsea/msigdb/cards/GSE9037_WT_VS_IRAK4_KO_LPS_4H_STIM_BMDM_UP
Inferior temporal cortex	Immunologic_signatures	gse28726 naive vs activated nktcell dn	200	2	0.00330767	0.0498814	SUCLA2:BAZ2B:AC009961.3	http://www.broadinstitute.org/gsea/msigdb/cards/GSE28726_NAIVE_VS_ACTIVATED_NKTCELL_DN
Inferior temporal cortex	Immunologic_signatures	gse4142 gc bcell vs memory bcell dn	200	2	0.00330767	0.0498814	AMZ2:GPR125	http://www.broadinstitute.org/gsea/msigdb/cards/GSE4142_GC_BCELL_VS_MEMORY_BCELL_DN
Inferior temporal cortex	GO_bp	go cellular response to exogenous dsrna	12	2	6.74398e-07	0.00172664	MUL1:CAV1	http://www.broadinstitute.org/gsea/msigdb/cards/GO_CELLULAR_RESPONSE_TO_EXOGENOUS_DSRNA
Inferior temporal cortex	GO_bp	go regulation of cell communication by electrical coupling	13	2	8.75797e-07	0.00172664	SLC8A1:CAV1	http://www.broadinstitute.org/gsea/msigdb/cards/GO_REGULATION_OF_CELL_COMMUNICATION_BY_ELECTRICAL_COUPLING
Inferior temporal cortex	GO_bp	go positive regulation of mitochondrial fission	14	2	1.11348e-06	0.00172664	MUL1:PINK1	http://www.broadinstitute.org/gsea/msigdb/cards/GO_POSITIVE_REGULATION_OF_MITOCHONDRIAL_FISSION
Inferior temporal cortex	GO_bp	go regulation of mitochondrial fission	18	2	2.48569e-06	0.00289086	MUL1:PINK1	http://www.broadinstitute.org/gsea/msigdb/cards/GO_REGULATION_OF_MITOCHONDRIAL_FISSION
Inferior temporal cortex	GO_bp	go vasoconstriction	28	2	9.87509e-06	0.00853097	SLC8A1:CAV1	http://www.broadinstitute.org/gsea/msigdb/cards/GO_VASOCONSTRICTION
Inferior temporal cortex	GO_bp	go regulation of the force of heart contraction	29	2	1.1003e-05	0.00853097	SLC8A1:CAV1	http://www.broadinstitute.org/gsea/msigdb/cards/GO_REGULATION_OF_THE_FORCE_OF_HEART_CONTRACTION
Inferior temporal cortex	GO_bp	go cellular senescence	33	2	1.63604e-05	0.0104233	PLA2R1:CAV1	http://www.broadinstitute.org/gsea/msigdb/cards/GO_CELLULAR_SENESCENCE
Inferior temporal cortex	GO_bp	go protein destabilization	34	2	1.79248e-05	0.0104233	MUL1:CCDC88C	http://www.broadinstitute.org/gsea/msigdb/cards/GO_PROTEIN_DESTABILIZATION
Inferior temporal cortex	GO_bp	go cellular response to dsrna	38	2	2.51638e-05	0.0126684	MUL1:CAV1	http://www.broadinstitute.org/gsea/msigdb/cards/GO_CELLULAR_RESPONSE_TO_DSRNA
Inferior temporal cortex	GO_bp	go negative regulation of mitochondrion organization	39	2	2.72322e-05	0.0126684	MUL1:PINK1	http://www.broadinstitute.org/gsea/msigdb/cards/GO_NEGATIVE_REGULATION_OF_MITOCHONDRION_ORGANIZATION
Inferior temporal cortex	GO_bp	go protein homooligomerization	248	4	3.40028e-05	0.0127483	CDA:CTH:CCDC88C:CAV1	http://www.broadinstitute.org/gsea/msigdb/cards/GO_PROTEIN_HOMOOLIGOMERIZATION
Inferior temporal cortex	GO_bp	go negative regulation of reactive oxygen species metabolic process	42	2	3.41004e-05	0.0127483	PINK1:CAV1	http://www.broadinstitute.org/gsea/msigdb/cards/GO_NEGATIVE_REGULATION_OF_REACTIVE_OXYGEN_SPECIES_METABOLIC_PROCESS
Inferior temporal cortex	GO_bp	go negative regulation of response to cytokine stimulus	44	2	3.92578e-05	0.0127483	MUL1:CAV1	http://www.broadinstitute.org/gsea/msigdb/cards/GO_NEGATIVE_REGULATION_OF_RESPONSE_TO_CYTOKINE_STIMULUS
Inferior temporal cortex	GO_bp	go response to exogenous dsrna	45	2	4.20178e-05	0.0127483	MUL1:CAV1	http://www.broadinstitute.org/gsea/msigdb/cards/GO_RESPONSE_TO_EXOGENOUS_DSRNA
Inferior temporal cortex	GO_bp	go interaction with host	134	3	4.82532e-05	0.0127483	KPNA2:ITGB6:CAV1	http://www.broadinstitute.org/gsea/msigdb/cards/GO_INTERACTION_WITH_HOST
Inferior temporal cortex	GO_bp	go cellular response to oxygen levels	143	3	6.21466e-05	0.0127483	PINK1:SLC8A1:CAV1	http://www.broadinstitute.org/gsea/msigdb/cards/GO_CELLULAR_RESPONSE_TO_OXYGEN_LEVELS
Inferior temporal cortex	GO_bp	go cellular response to organic cyclic compound	464	5	6.39269e-05	0.0127483	MUL1:SLC16A1:MED4:SLC8A1:CAV1	http://www.broadinstitute.org/gsea/msigdb/cards/GO_CELLULAR_RESPONSE_TO_ORGANIC_CYCLIC_COMPOUND
Inferior temporal cortex	GO_bp	go regulation of mitochondrial membrane potential	54	2	7.2757e-05	0.0127483	MUL1:PINK1	http://www.broadinstitute.org/gsea/msigdb/cards/GO_REGULATION_OF_MITOCHONDRIAL_MEMBRANE_POTENTIAL
Inferior temporal cortex	GO_bp	go positive regulation of peptidase activity	154	3	8.28419e-05	0.0127483	MUL1:PINK1:CAV1	http://www.broadinstitute.org/gsea/msigdb/cards/GO_POSITIVE_REGULATION_OF_PEPTIDASE_ACTIVITY
Inferior temporal cortex	GO_bp	go cellular response to stress	1562	9	8.6852e-05	0.0127483	MUL1:PINK1:CTH:C11orf30:CCDC88C:SLC8A1:PLA2R1:TFEC:CAV1	http://www.broadinstitute.org/gsea/msigdb/cards/GO_CELLULAR_RESPONSE_TO_STRESS
Inferior temporal cortex	GO_bp	go positive regulation of anion transport	58	2	9.01305e-05	0.0127483	PINK1:PLA2R1	http://www.broadinstitute.org/gsea/msigdb/cards/GO_POSITIVE_REGULATION_OF_ANION_TRANSPORT
Inferior temporal cortex	GO_bp	go protein homotetramerization	59	2	9.48595e-05	0.0127483	CDA:CTH	http://www.broadinstitute.org/gsea/msigdb/cards/GO_PROTEIN_HOMOTETRAMERIZATION
Inferior temporal cortex	GO_bp	go membrane depolarization	61	2	0.000104797	0.0127483	SLC8A1:CAV1	http://www.broadinstitute.org/gsea/msigdb/cards/GO_MEMBRANE_DEPOLARIZATION
Inferior temporal cortex	GO_bp	go regulation of cardiac conduction	66	2	0.000132549	0.0127483	SLC8A1:CAV1	http://www.broadinstitute.org/gsea/msigdb/cards/GO_REGULATION_OF_CARDIAC_CONDUCTION
Inferior temporal cortex	GO_bp	go regulation of cardiac muscle contraction	66	2	0.000132549	0.0127483	SLC8A1:CAV1	http://www.broadinstitute.org/gsea/msigdb/cards/GO_REGULATION_OF_CARDIAC_MUSCLE_CONTRACTION
Inferior temporal cortex	GO_bp	go cell aging	67	2	0.000138617	0.0127483	PLA2R1:CAV1	http://www.broadinstitute.org/gsea/msigdb/cards/GO_CELL_AGING
Inferior temporal cortex	GO_bp	go multi organism localization	68	2	0.000144863	0.0127483	KPNA2:CAV1	http://www.broadinstitute.org/gsea/msigdb/cards/GO_MULTI_ORGANISM_LOCALIZATION
Inferior temporal cortex	GO_bp	go multi organism transport	68	2	0.000144863	0.0127483	KPNA2:CAV1	http://www.broadinstitute.org/gsea/msigdb/cards/GO_MULTI_ORGANISM_TRANSPORT
Inferior temporal cortex	GO_bp	go positive regulation of i kappab kinase nf kappab signaling	179	3	0.000147945	0.0127483	MUL1:PINK1:CTH	http://www.broadinstitute.org/gsea/msigdb/cards/GO_POSITIVE_REGULATION_OF_I_KAPPAB_KINASE_NF_KAPPAB_SIGNALING
Inferior temporal cortex	GO_bp	go regulation of membrane potential	343	4	0.000156509	0.0127483	MUL1:PINK1:SLC8A1:CAV1	http://www.broadinstitute.org/gsea/msigdb/cards/GO_REGULATION_OF_MEMBRANE_POTENTIAL
Inferior temporal cortex	GO_bp	go cellular response to oxidative stress	184	3	0.000164431	0.0127483	PINK1:SLC8A1:PLA2R1	http://www.broadinstitute.org/gsea/msigdb/cards/GO_CELLULAR_RESPONSE_TO_OXIDATIVE_STRESS
Inferior temporal cortex	GO_bp	go response to dsrna	72	2	0.000171672	0.0128809	MUL1:CAV1	http://www.broadinstitute.org/gsea/msigdb/cards/GO_RESPONSE_TO_DSRNA
Inferior temporal cortex	GO_bp	go response to nutrient	191	3	0.000189692	0.0132908	SLC16A1:SLC8A1:CAV1	http://www.broadinstitute.org/gsea/msigdb/cards/GO_RESPONSE_TO_NUTRIENT
Inferior temporal cortex	GO_bp	go regulation of apoptotic signaling pathway	362	4	0.000200942	0.0132908	MUL1:PINK1:CTH:CAV1	http://www.broadinstitute.org/gsea/msigdb/cards/GO_REGULATION_OF_APOPTOTIC_SIGNALING_PATHWAY
Inferior temporal cortex	GO_bp	go positive regulation of protein modification by small protein conjugation or removal	195	3	0.000205323	0.0132908	MUL1:PINK1:CAV1	http://www.broadinstitute.org/gsea/msigdb/cards/GO_POSITIVE_REGULATION_OF_PROTEIN_MODIFICATION_BY_SMALL_PROTEIN_CONJUGATION_OR_REMOVAL
Inferior temporal cortex	GO_bp	go positive regulation of secretion	368	4	0.000216798	0.0132908	PINK1:GPR68:PLB1:PLA2R1	http://www.broadinstitute.org/gsea/msigdb/cards/GO_POSITIVE_REGULATION_OF_SECRETION
Inferior temporal cortex	GO_bp	go regulation of striated muscle contraction	79	2	0.000225964	0.0132908	SLC8A1:CAV1	http://www.broadinstitute.org/gsea/msigdb/cards/GO_REGULATION_OF_STRIATED_MUSCLE_CONTRACTION
Inferior temporal cortex	GO_bp	go peptidyl amino acid modification	836	6	0.000227391	0.0132908	MUL1:PINK1:DDOST:CTH:RPS6KA5:PPIL3	http://www.broadinstitute.org/gsea/msigdb/cards/GO_PEPTIDYL_AMINO_ACID_MODIFICATION
Inferior temporal cortex	GO_bp	go cardiac conduction	82	2	0.000252262	0.0132908	SLC8A1:CAV1	http://www.broadinstitute.org/gsea/msigdb/cards/GO_CARDIAC_CONDUCTION
Inferior temporal cortex	GO_bp	go positive regulation of muscle cell differentiation	84	2	0.000270848	0.0132908	CTH:CTNNA2	http://www.broadinstitute.org/gsea/msigdb/cards/GO_POSITIVE_REGULATION_OF_MUSCLE_CELL_DIFFERENTIATION
Inferior temporal cortex	GO_bp	go heart process	85	2	0.000280463	0.0132908	SLC8A1:CAV1	http://www.broadinstitute.org/gsea/msigdb/cards/GO_HEART_PROCESS
Inferior temporal cortex	GO_bp	go regulation of heart rate	86	2	0.000290296	0.0132908	SLC8A1:CAV1	http://www.broadinstitute.org/gsea/msigdb/cards/GO_REGULATION_OF_HEART_RATE
Inferior temporal cortex	GO_bp	go movement in host environment	87	2	0.000300349	0.0132908	ITGB6:CAV1	http://www.broadinstitute.org/gsea/msigdb/cards/GO_MOVEMENT_IN_HOST_ENVIRONMENT
Inferior temporal cortex	GO_bp	go entry into host	87	2	0.000300349	0.0132908	ITGB6:CAV1	http://www.broadinstitute.org/gsea/msigdb/cards/GO_ENTRY_INTO_HOST
Inferior temporal cortex	GO_bp	go entry into host cell	87	2	0.000300349	0.0132908	ITGB6:CAV1	http://www.broadinstitute.org/gsea/msigdb/cards/GO_ENTRY_INTO_HOST_CELL
Inferior temporal cortex	GO_bp	go entry into other organism involved in symbiotic interaction	87	2	0.000300349	0.0132908	ITGB6:CAV1	http://www.broadinstitute.org/gsea/msigdb/cards/GO_ENTRY_INTO_OTHER_ORGANISM_INVOLVED_IN_SYMBIOTIC_INTERACTION
Inferior temporal cortex	GO_bp	go viral entry into host cell	87	2	0.000300349	0.0132908	ITGB6:CAV1	http://www.broadinstitute.org/gsea/msigdb/cards/GO_VIRAL_ENTRY_INTO_HOST_CELL
Inferior temporal cortex	GO_bp	go movement in environment of other organism involved in symbiotic interaction	87	2	0.000300349	0.0132908	ITGB6:CAV1	http://www.broadinstitute.org/gsea/msigdb/cards/GO_MOVEMENT_IN_ENVIRONMENT_OF_OTHER_ORGANISM_INVOLVED_IN_SYMBIOTIC_INTERACTION
Inferior temporal cortex	GO_bp	go entry into cell of other organism involved in symbiotic interaction	87	2	0.000300349	0.0132908	ITGB6:CAV1	http://www.broadinstitute.org/gsea/msigdb/cards/GO_ENTRY_INTO_CELL_OF_OTHER_ORGANISM_INVOLVED_IN_SYMBIOTIC_INTERACTION
Inferior temporal cortex	GO_bp	go positive regulation of peptidyl serine phosphorylation	88	2	0.000310625	0.0132908	PINK1:CAV1	http://www.broadinstitute.org/gsea/msigdb/cards/GO_POSITIVE_REGULATION_OF_PEPTIDYL_SERINE_PHOSPHORYLATION
Inferior temporal cortex	GO_bp	go positive regulation of protein polymerization	89	2	0.000321124	0.0132908	PINK1:CAV1	http://www.broadinstitute.org/gsea/msigdb/cards/GO_POSITIVE_REGULATION_OF_PROTEIN_POLYMERIZATION
Inferior temporal cortex	GO_bp	go regulation of protein stability	220	3	0.000324833	0.0132908	MUL1:PINK1:CCDC88C	http://www.broadinstitute.org/gsea/msigdb/cards/GO_REGULATION_OF_PROTEIN_STABILITY
Inferior temporal cortex	GO_bp	go regulation of calcium ion transport into cytosol	92	2	0.000353989	0.0132908	SLC8A1:CAV1	http://www.broadinstitute.org/gsea/msigdb/cards/GO_REGULATION_OF_CALCIUM_ION_TRANSPORT_INTO_CYTOSOL
Inferior temporal cortex	GO_bp	go positive regulation of sequence specific dna binding transcription factor activity	227	3	0.000365697	0.0132908	PINK1:CTH:RPS6KA5	http://www.broadinstitute.org/gsea/msigdb/cards/GO_POSITIVE_REGULATION_OF_SEQUENCE_SPECIFIC_DNA_BINDING_TRANSCRIPTION_FACTOR_ACTIVITY
Inferior temporal cortex	GO_bp	go maintenance of location in cell	95	2	0.000388946	0.0139384	PINK1:CAV1	http://www.broadinstitute.org/gsea/msigdb/cards/GO_MAINTENANCE_OF_LOCATION_IN_CELL
Inferior temporal cortex	GO_bp	go regulation of i kappab kinase nf kappab signaling	233	3	0.000403547	0.0139384	MUL1:PINK1:CTH	http://www.broadinstitute.org/gsea/msigdb/cards/GO_REGULATION_OF_I_KAPPAB_KINASE_NF_KAPPAB_SIGNALING
Inferior temporal cortex	GO_bp	go positive regulation of ion transport	236	3	0.000423487	0.0144857	PINK1:PLA2R1:CAV1	http://www.broadinstitute.org/gsea/msigdb/cards/GO_POSITIVE_REGULATION_OF_ION_TRANSPORT
Inferior temporal cortex	GO_bp	go protein oligomerization	432	4	0.000451838	0.014699	CDA:CTH:CCDC88C:CAV1	http://www.broadinstitute.org/gsea/msigdb/cards/GO_PROTEIN_OLIGOMERIZATION
Inferior temporal cortex	GO_bp	go dicarboxylic acid metabolic process	101	2	0.000465356	0.0147907	SUCLA2:NMNAT3	http://www.broadinstitute.org/gsea/msigdb/cards/GO_DICARBOXYLIC_ACID_METABOLIC_PROCESS
Inferior temporal cortex	GO_bp	go stress activated protein kinase signaling cascade	103	2	0.00049281	0.0147907	MUL1:CCDC88C	http://www.broadinstitute.org/gsea/msigdb/cards/GO_STRESS_ACTIVATED_PROTEIN_KINASE_SIGNALING_CASCADE
Inferior temporal cortex	GO_bp	go regulation of homeostatic process	445	4	0.000516849	0.0154127	PINK1:GPR68:SLC8A1:CAV1	http://www.broadinstitute.org/gsea/msigdb/cards/GO_REGULATION_OF_HOMEOSTATIC_PROCESS
Inferior temporal cortex	GO_bp	go regulation of cellular localization	1274	7	0.000546701	0.0158953	MUL1:PINK1:SLC16A1:GPR68:PLB1:SLC8A1:CAV1	http://www.broadinstitute.org/gsea/msigdb/cards/GO_REGULATION_OF_CELLULAR_LOCALIZATION
Inferior temporal cortex	GO_bp	go inflammatory response	452	4	0.000554648	0.0160262	RPS6KA5:GPR68:LY75:ITGB6	http://www.broadinstitute.org/gsea/msigdb/cards/GO_INFLAMMATORY_RESPONSE
Inferior temporal cortex	GO_bp	go regulation of secretion	696	5	0.000566727	0.0162085	PINK1:SLC16A1:GPR68:PLB1:PLA2R1	http://www.broadinstitute.org/gsea/msigdb/cards/GO_REGULATION_OF_SECRETION
Inferior temporal cortex	GO_bp	go negative regulation of response to external stimulus	273	3	0.000730825	0.0182704	MUL1:PINK1:CTNNA2	http://www.broadinstitute.org/gsea/msigdb/cards/GO_NEGATIVE_REGULATION_OF_RESPONSE_TO_EXTERNAL_STIMULUS
Inferior temporal cortex	GO_bp	go regulation of peptidyl serine phosphorylation	118	2	0.000732211	0.0182704	PINK1:CAV1	http://www.broadinstitute.org/gsea/msigdb/cards/GO_REGULATION_OF_PEPTIDYL_SERINE_PHOSPHORYLATION
Inferior temporal cortex	GO_bp	go regulation of protein kinase b signaling	121	2	0.000787522	0.0189551	MUL1:PINK1	http://www.broadinstitute.org/gsea/msigdb/cards/GO_REGULATION_OF_PROTEIN_KINASE_B_SIGNALING
Inferior temporal cortex	GO_bp	go regulation of protein modification by small protein conjugation or removal	279	3	0.0007924	0.0189551	MUL1:PINK1:CAV1	http://www.broadinstitute.org/gsea/msigdb/cards/GO_REGULATION_OF_PROTEIN_MODIFICATION_BY_SMALL_PROTEIN_CONJUGATION_OR_REMOVAL
Inferior temporal cortex	GO_bp	go multicellular organismal signaling	123	2	0.000825833	0.0195014	SLC8A1:CAV1	http://www.broadinstitute.org/gsea/msigdb/cards/GO_MULTICELLULAR_ORGANISMAL_SIGNALING
Inferior temporal cortex	GO_bp	go viral life cycle	289	3	0.000903042	0.0201288	KPNA2:ITGB6:CAV1	http://www.broadinstitute.org/gsea/msigdb/cards/GO_VIRAL_LIFE_CYCLE
Inferior temporal cortex	GO_bp	go negative regulation of ion transport	127	2	0.000905965	0.0201288	PLA2R1:CAV1	http://www.broadinstitute.org/gsea/msigdb/cards/GO_NEGATIVE_REGULATION_OF_ION_TRANSPORT
Inferior temporal cortex	GO_bp	go protein stabilization	130	2	0.000969191	0.0211675	MUL1:PINK1	http://www.broadinstitute.org/gsea/msigdb/cards/GO_PROTEIN_STABILIZATION
Inferior temporal cortex	GO_bp	go positive regulation of nf kappab transcription factor activity	131	2	0.000990871	0.0214397	CTH:RPS6KA5	http://www.broadinstitute.org/gsea/msigdb/cards/GO_POSITIVE_REGULATION_OF_NF_KAPPAB_TRANSCRIPTION_FACTOR_ACTIVITY
Inferior temporal cortex	GO_bp	go protein tetramerization	133	2	0.00103515	0.021876	CDA:CTH	http://www.broadinstitute.org/gsea/msigdb/cards/GO_PROTEIN_TETRAMERIZATION
Inferior temporal cortex	GO_bp	go maintenance of location	137	2	0.00112742	0.0232069	PINK1:CAV1	http://www.broadinstitute.org/gsea/msigdb/cards/GO_MAINTENANCE_OF_LOCATION
Inferior temporal cortex	GO_bp	go regulation of anion transport	138	2	0.00115127	0.0234294	PINK1:PLA2R1	http://www.broadinstitute.org/gsea/msigdb/cards/GO_REGULATION_OF_ANION_TRANSPORT
Inferior temporal cortex	GO_bp	go organonitrogen compound metabolic process	1787	8	0.00116376	0.0234294	CDA:CTH:MTRF1:SUCLA2:NUDT15:ARSG:PLB1:NMNAT3	http://www.broadinstitute.org/gsea/msigdb/cards/GO_ORGANONITROGEN_COMPOUND_METABOLIC_PROCESS
Inferior temporal cortex	GO_bp	go response to oxygen levels	310	3	0.00117014	0.0234294	PINK1:SLC8A1:CAV1	http://www.broadinstitute.org/gsea/msigdb/cards/GO_RESPONSE_TO_OXYGEN_LEVELS
Inferior temporal cortex	GO_bp	go regulation of transport	1800	8	0.00122425	0.0240262	MUL1:PINK1:SLC16A1:GPR68:PLB1:SLC8A1:PLA2R1:CAV1	http://www.broadinstitute.org/gsea/msigdb/cards/GO_REGULATION_OF_TRANSPORT
Inferior temporal cortex	GO_bp	go regulation of response to cytokine stimulus	142	2	0.00124986	0.0240262	MUL1:CAV1	http://www.broadinstitute.org/gsea/msigdb/cards/GO_REGULATION_OF_RESPONSE_TO_CYTOKINE_STIMULUS
Inferior temporal cortex	GO_bp	go cellular respiration	143	2	0.00127531	0.0243853	PINK1:SUCLA2	http://www.broadinstitute.org/gsea/msigdb/cards/GO_CELLULAR_RESPIRATION
Inferior temporal cortex	GO_bp	go regulation of intrinsic apoptotic signaling pathway	144	2	0.00130109	0.0243853	PINK1:CAV1	http://www.broadinstitute.org/gsea/msigdb/cards/GO_REGULATION_OF_INTRINSIC_APOPTOTIC_SIGNALING_PATHWAY
Inferior temporal cortex	GO_bp	go negative regulation of mapk cascade	145	2	0.00132719	0.0244035	PINK1:CAV1	http://www.broadinstitute.org/gsea/msigdb/cards/GO_NEGATIVE_REGULATION_OF_MAPK_CASCADE
Inferior temporal cortex	GO_bp	go regulation of muscle contraction	147	2	0.00138038	0.0249619	SLC8A1:CAV1	http://www.broadinstitute.org/gsea/msigdb/cards/GO_REGULATION_OF_MUSCLE_CONTRACTION
Inferior temporal cortex	GO_bp	go peptidyl serine modification	148	2	0.00140747	0.0250863	PINK1:RPS6KA5	http://www.broadinstitute.org/gsea/msigdb/cards/GO_PEPTIDYL_SERINE_MODIFICATION
Inferior temporal cortex	GO_bp	go positive regulation of developmental process	1139	6	0.00141585	0.0251394	MUL1:PINK1:CTH:GPR68:SLC8A1:CTNNA2	http://www.broadinstitute.org/gsea/msigdb/cards/GO_POSITIVE_REGULATION_OF_DEVELOPMENTAL_PROCESS
Inferior temporal cortex	GO_bp	go cellular response to organic substance	1843	8	0.00144285	0.0255214	MUL1:CTH:SLC16A1:MED4:RPS6KA5:SLC8A1:GPR17:CAV1	http://www.broadinstitute.org/gsea/msigdb/cards/GO_CELLULAR_RESPONSE_TO_ORGANIC_SUBSTANCE
Inferior temporal cortex	GO_bp	go regulation of reactive oxygen species metabolic process	152	2	0.00151917	0.0261132	PINK1:CAV1	http://www.broadinstitute.org/gsea/msigdb/cards/GO_REGULATION_OF_REACTIVE_OXYGEN_SPECIES_METABOLIC_PROCESS
Inferior temporal cortex	GO_bp	go regulation of muscle cell differentiation	152	2	0.00151917	0.0261132	CTH:CTNNA2	http://www.broadinstitute.org/gsea/msigdb/cards/GO_REGULATION_OF_MUSCLE_CELL_DIFFERENTIATION
Inferior temporal cortex	GO_bp	go positive regulation of organelle organization	573	4	0.00159437	0.0267762	MUL1:PINK1:RPS6KA5:CAV1	http://www.broadinstitute.org/gsea/msigdb/cards/GO_POSITIVE_REGULATION_OF_ORGANELLE_ORGANIZATION
Inferior temporal cortex	GO_bp	go organic hydroxy compound transport	155	2	0.00160649	0.0268827	SLC16A1:CAV1	http://www.broadinstitute.org/gsea/msigdb/cards/GO_ORGANIC_HYDROXY_COMPOUND_TRANSPORT
Inferior temporal cortex	GO_bp	go organonitrogen compound catabolic process	342	3	0.00167705	0.027545	CDA:CTH:NUDT15	http://www.broadinstitute.org/gsea/msigdb/cards/GO_ORGANONITROGEN_COMPOUND_CATABOLIC_PROCESS
Inferior temporal cortex	GO_bp	go regulation of jnk cascade	159	2	0.00172773	0.0277152	MUL1:PINK1	http://www.broadinstitute.org/gsea/msigdb/cards/GO_REGULATION_OF_JNK_CASCADE
Inferior temporal cortex	GO_bp	go regulation of ion transport	591	4	0.00182508	0.0284185	PINK1:SLC8A1:PLA2R1:CAV1	http://www.broadinstitute.org/gsea/msigdb/cards/GO_REGULATION_OF_ION_TRANSPORT
Inferior temporal cortex	GO_bp	go positive regulation of intracellular signal transduction	874	5	0.00182656	0.0284185	MUL1:PINK1:CTH:PLA2R1:CAV1	http://www.broadinstitute.org/gsea/msigdb/cards/GO_POSITIVE_REGULATION_OF_INTRACELLULAR_SIGNAL_TRANSDUCTION
Inferior temporal cortex	GO_bp	go vascular process in circulatory system	163	2	0.00185456	0.0286873	SLC8A1:CAV1	http://www.broadinstitute.org/gsea/msigdb/cards/GO_VASCULAR_PROCESS_IN_CIRCULATORY_SYSTEM
Inferior temporal cortex	GO_bp	go response to oxidative stress	352	3	0.00186252	0.0286873	PINK1:SLC8A1:PLA2R1	http://www.broadinstitute.org/gsea/msigdb/cards/GO_RESPONSE_TO_OXIDATIVE_STRESS
Inferior temporal cortex	GO_bp	go regulation of innate immune response	356	3	0.00194055	0.0294456	MUL1:RPS6KA5:CAV1	http://www.broadinstitute.org/gsea/msigdb/cards/GO_REGULATION_OF_INNATE_IMMUNE_RESPONSE
Inferior temporal cortex	GO_bp	go cofactor biosynthetic process	166	2	0.00195339	0.0294456	SUCLA2:NMNAT3	http://www.broadinstitute.org/gsea/msigdb/cards/GO_COFACTOR_BIOSYNTHETIC_PROCESS
Inferior temporal cortex	GO_bp	go positive regulation of mitochondrion organization	167	2	0.00198705	0.0296275	MUL1:PINK1	http://www.broadinstitute.org/gsea/msigdb/cards/GO_POSITIVE_REGULATION_OF_MITOCHONDRION_ORGANIZATION
Inferior temporal cortex	GO_bp	go sulfur compound metabolic process	359	3	0.00200053	0.0297331	CTH:SUCLA2:ARSG	http://www.broadinstitute.org/gsea/msigdb/cards/GO_SULFUR_COMPOUND_METABOLIC_PROCESS
Inferior temporal cortex	GO_bp	go positive regulation of proteolysis	363	3	0.00208249	0.0306575	MUL1:PINK1:CAV1	http://www.broadinstitute.org/gsea/msigdb/cards/GO_POSITIVE_REGULATION_OF_PROTEOLYSIS
Inferior temporal cortex	GO_bp	go negative regulation of cell growth	170	2	0.0020902	0.0306738	MUL1:CDA	http://www.broadinstitute.org/gsea/msigdb/cards/GO_NEGATIVE_REGULATION_OF_CELL_GROWTH
Inferior temporal cortex	GO_bp	go regulation of sequence specific dna binding transcription factor activity	364	3	0.00210334	0.0307696	PINK1:CTH:RPS6KA5	http://www.broadinstitute.org/gsea/msigdb/cards/GO_REGULATION_OF_SEQUENCE_SPECIFIC_DNA_BINDING_TRANSCRIPTION_FACTOR_ACTIVITY
Inferior temporal cortex	GO_bp	go positive regulation of apoptotic signaling pathway	171	2	0.00212531	0.0309935	PINK1:CAV1	http://www.broadinstitute.org/gsea/msigdb/cards/GO_POSITIVE_REGULATION_OF_APOPTOTIC_SIGNALING_PATHWAY
Inferior temporal cortex	GO_bp	go regulation of protein polymerization	172	2	0.00216078	0.0313145	PINK1:CAV1	http://www.broadinstitute.org/gsea/msigdb/cards/GO_REGULATION_OF_PROTEIN_POLYMERIZATION
Inferior temporal cortex	GO_bp	go carbohydrate derivative catabolic process	174	2	0.00223283	0.0321655	CDA:NUDT15	http://www.broadinstitute.org/gsea/msigdb/cards/GO_CARBOHYDRATE_DERIVATIVE_CATABOLIC_PROCESS
Inferior temporal cortex	GO_bp	go regulation of intracellular transport	620	4	0.00224716	0.0321655	MUL1:PINK1:SLC8A1:CAV1	http://www.broadinstitute.org/gsea/msigdb/cards/GO_REGULATION_OF_INTRACELLULAR_TRANSPORT
Inferior temporal cortex	GO_bp	go response to organic cyclic compound	915	5	0.00229817	0.0327948	MUL1:SLC16A1:MED4:SLC8A1:CAV1	http://www.broadinstitute.org/gsea/msigdb/cards/GO_RESPONSE_TO_ORGANIC_CYCLIC_COMPOUND
Inferior temporal cortex	GO_bp	go regulation of proteasomal protein catabolic process	180	2	0.00245789	0.0341317	PINK1:CAV1	http://www.broadinstitute.org/gsea/msigdb/cards/GO_REGULATION_OF_PROTEASOMAL_PROTEIN_CATABOLIC_PROCESS
Inferior temporal cortex	GO_bp	go macromolecular complex disassembly	182	2	0.00253592	0.0342939	MTRF1:CAV1	http://www.broadinstitute.org/gsea/msigdb/cards/GO_MACROMOLECULAR_COMPLEX_DISASSEMBLY
Inferior temporal cortex	GO_bp	go positive regulation of transport	934	5	0.00254563	0.0343254	PINK1:GPR68:PLB1:PLA2R1:CAV1	http://www.broadinstitute.org/gsea/msigdb/cards/GO_POSITIVE_REGULATION_OF_TRANSPORT
Inferior temporal cortex	GO_bp	go regulation of peptidase activity	391	3	0.0027224	0.0360879	MUL1:PINK1:CAV1	http://www.broadinstitute.org/gsea/msigdb/cards/GO_REGULATION_OF_PEPTIDASE_ACTIVITY
Inferior temporal cortex	GO_bp	go single organism catabolic process	956	5	0.00285674	0.0369154	CDA:PINK1:CTH:NUDT15:PLB1	http://www.broadinstitute.org/gsea/msigdb/cards/GO_SINGLE_ORGANISM_CATABOLIC_PROCESS
Inferior temporal cortex	GO_bp	go regulation of muscle system process	195	2	0.00308055	0.0393701	SLC8A1:CAV1	http://www.broadinstitute.org/gsea/msigdb/cards/GO_REGULATION_OF_MUSCLE_SYSTEM_PROCESS
Inferior temporal cortex	GO_bp	go regulation of stress activated protein kinase signaling cascade	197	2	0.0031702	0.0402945	MUL1:PINK1	http://www.broadinstitute.org/gsea/msigdb/cards/GO_REGULATION_OF_STRESS_ACTIVATED_PROTEIN_KINASE_SIGNALING_CASCADE
Inferior temporal cortex	GO_bp	go positive regulation of protein complex assembly	197	2	0.0031702	0.0402945	PINK1:CAV1	http://www.broadinstitute.org/gsea/msigdb/cards/GO_POSITIVE_REGULATION_OF_PROTEIN_COMPLEX_ASSEMBLY
Inferior temporal cortex	GO_bp	go negative regulation of apoptotic signaling pathway	199	2	0.00326145	0.0410227	PINK1:CTH	http://www.broadinstitute.org/gsea/msigdb/cards/GO_NEGATIVE_REGULATION_OF_APOPTOTIC_SIGNALING_PATHWAY
Inferior temporal cortex	GO_bp	go regulation of ion homeostasis	201	2	0.0033543	0.0418343	SLC8A1:CAV1	http://www.broadinstitute.org/gsea/msigdb/cards/GO_REGULATION_OF_ION_HOMEOSTASIS
Inferior temporal cortex	GO_bp	go regulation of cytosolic calcium ion concentration	202	2	0.00340132	0.0423074	SLC8A1:CAV1	http://www.broadinstitute.org/gsea/msigdb/cards/GO_REGULATION_OF_CYTOSOLIC_CALCIUM_ION_CONCENTRATION
Inferior temporal cortex	GO_bp	go regulation of cellular response to stress	689	4	0.00353308	0.0437125	MUL1:PINK1:PLA2R1:CAV1	http://www.broadinstitute.org/gsea/msigdb/cards/GO_REGULATION_OF_CELLULAR_RESPONSE_TO_STRESS
Inferior temporal cortex	GO_bp	go regulation of peptide secretion	207	2	0.00364253	0.0445922	SLC16A1:GPR68	http://www.broadinstitute.org/gsea/msigdb/cards/GO_REGULATION_OF_PEPTIDE_SECRETION
Inferior temporal cortex	GO_bp	go negative regulation of cytokine production	208	2	0.00369199	0.0449611	MUL1:RPS6KA5	http://www.broadinstitute.org/gsea/msigdb/cards/GO_NEGATIVE_REGULATION_OF_CYTOKINE_PRODUCTION
Inferior temporal cortex	GO_bp	go regulation of cation transmembrane transport	208	2	0.00369199	0.0449611	SLC8A1:CAV1	http://www.broadinstitute.org/gsea/msigdb/cards/GO_REGULATION_OF_CATION_TRANSMEMBRANE_TRANSPORT
Inferior temporal cortex	GO_bp	go regulation of calcium ion transport	209	2	0.00374186	0.045277	SLC8A1:CAV1	http://www.broadinstitute.org/gsea/msigdb/cards/GO_REGULATION_OF_CALCIUM_ION_TRANSPORT
Inferior temporal cortex	GO_bp	go response to mechanical stimulus	210	2	0.00379215	0.0457023	SLC8A1:CAV1	http://www.broadinstitute.org/gsea/msigdb/cards/GO_RESPONSE_TO_MECHANICAL_STIMULUS
Inferior temporal cortex	GO_bp	go regulation of nucleotide metabolic process	211	2	0.00384284	0.0461936	CDA:PINK1	http://www.broadinstitute.org/gsea/msigdb/cards/GO_REGULATION_OF_NUCLEOTIDE_METABOLIC_PROCESS
Inferior temporal cortex	GO_bp	go organonitrogen compound biosynthetic process	1019	5	0.00390668	0.0468399	CDA:CTH:MTRF1:SUCLA2:NMNAT3	http://www.broadinstitute.org/gsea/msigdb/cards/GO_ORGANONITROGEN_COMPOUND_BIOSYNTHETIC_PROCESS
Inferior temporal cortex	GO_bp	go response to abiotic stimulus	1023	5	0.00398188	0.047318	PINK1:GPR68:SLC8A1:TFEC:CAV1	http://www.broadinstitute.org/gsea/msigdb/cards/GO_RESPONSE_TO_ABIOTIC_STIMULUS
Inferior temporal cortex	GO_bp	go positive regulation of homeostatic process	214	2	0.00399741	0.047318	GPR68:CAV1	http://www.broadinstitute.org/gsea/msigdb/cards/GO_POSITIVE_REGULATION_OF_HOMEOSTATIC_PROCESS
Inferior temporal cortex	GO_bp	go negative regulation of intracellular signal transduction	436	3	0.00401462	0.0474011	MUL1:PINK1:CAV1	http://www.broadinstitute.org/gsea/msigdb/cards/GO_NEGATIVE_REGULATION_OF_INTRACELLULAR_SIGNAL_TRANSDUCTION
Inferior temporal cortex	GO_bp	go energy derivation by oxidation of organic compounds	217	2	0.00415573	0.0482106	PINK1:SUCLA2	http://www.broadinstitute.org/gsea/msigdb/cards/GO_ENERGY_DERIVATION_BY_OXIDATION_OF_ORGANIC_COMPOUNDS
Inferior temporal cortex	GO_bp	go response to extracellular stimulus	441	3	0.00417988	0.0483701	SLC16A1:SLC8A1:CAV1	http://www.broadinstitute.org/gsea/msigdb/cards/GO_RESPONSE_TO_EXTRACELLULAR_STIMULUS
Inferior temporal cortex	GO_bp	go regulation of mitochondrion organization	218	2	0.00420934	0.0483777	MUL1:PINK1	http://www.broadinstitute.org/gsea/msigdb/cards/GO_REGULATION_OF_MITOCHONDRION_ORGANIZATION
Inferior temporal cortex	GO_bp	go small molecule metabolic process	1764	7	0.00426438	0.0485034	CDA:CTH:SLC16A1:SUCLA2:NUDT15:PLB1:NMNAT3	http://www.broadinstitute.org/gsea/msigdb/cards/GO_SMALL_MOLECULE_METABOLIC_PROCESS
Inferior temporal cortex	GO_bp	go regulation of heart contraction	221	2	0.00437269	0.0492536	SLC8A1:CAV1	http://www.broadinstitute.org/gsea/msigdb/cards/GO_REGULATION_OF_HEART_CONTRACTION
Inferior temporal cortex	GO_bp	go posttranscriptional regulation of gene expression	447	3	0.00438419	0.0492639	PINK1:MTRF1:CAV1	http://www.broadinstitute.org/gsea/msigdb/cards/GO_POSTTRANSCRIPTIONAL_REGULATION_OF_GENE_EXPRESSION
Inferior temporal cortex	GWAScatalog	Idiopathic membranous nephropathy	14	3	4.29048e-09	4.62084e-06	LY75:PLA2R1:ITGB6
Inferior temporal cortex	GWAScatalog	IgE grass sensitization	8	2	1.72388e-07	9.28308e-05	C11orf30:LRRC32
Inferior temporal cortex	GWAScatalog	Eosinophilic esophagitis	14	2	1.11348e-06	0.000399739	C11orf30:LRRC32
Inferior temporal cortex	GWAScatalog	Atopic march	16	2	1.70945e-06	0.00046027	C11orf30:LRRC32
Inferior temporal cortex	GWAScatalog	Electrocardiographic traits	21	2	4.03869e-06	0.000869933	SLC8A1:CAV1
Inferior temporal cortex	GWAScatalog	PR interval	24	2	6.12677e-06	0.00109975	SLC8A1:CAV1
Inferior temporal cortex	GWAScatalog	Allergic sensitization	33	2	1.63604e-05	0.00251716	C11orf30:LRRC32
Inferior temporal cortex	GWAScatalog	Allergic rhinitis	35	2	1.95847e-05	0.00263659	C11orf30:LRRC32
Inferior temporal cortex	GWAScatalog	Allergy	38	2	2.51638e-05	0.00293291	C11orf30:LRRC32
Inferior temporal cortex	GWAScatalog	Self-reported allergy	39	2	2.72322e-05	0.00293291	C11orf30:LRRC32
Inferior temporal cortex	GWAScatalog	Asthma	127	3	3.91344e-05	0.00383162	C11orf30:LRRC32:SLC8A1
Inferior temporal cortex	GWAScatalog	Breast cancer	139	3	5.56545e-05	0.00432911	CCDC88C:CTNNA2:PPIL3
Inferior temporal cortex	GWAScatalog	Gut microbiota (functional units)	57	2	8.55582e-05	0.00542036	LRRC32:NMNAT3
Inferior temporal cortex	GWAScatalog	Atopic dermatitis	67	2	0.000138617	0.00785741	C11orf30:LRRC32
Inferior temporal cortex	GWAScatalog	QT interval	70	2	0.000157898	0.00818344	SLC8A1:CAV1
Inferior temporal cortex	GWAScatalog	Daytime sleep phenotypes	260	3	0.000609166	0.0192962	GPR68:CCDC88C:SMEK1
Inferior temporal cortex	Wikipathways	Arrhythmogenic Right Ventricular Cardiomyopathy	74	3	4.61762e-06	0.00138067	SLC8A1:CTNNA2:ITGB6	http://www.wikipathways.org/instance/WP2118_r71265
Inferior temporal cortex	Wikipathways	Integrin-mediated Cell Adhesion	100	2	0.000452006	0.02703	ITGB6:CAV1	http://www.wikipathways.org/instance/WP185_r80036
Inferior temporal cortex	Wikipathways	Ectoderm Differentiation	139	2	0.00117544	0.0352377	CCDC88C:CTNNA2	http://www.wikipathways.org/instance/WP2858_r83015
Inferior temporal cortex	Wikipathways	EGF/EGFR Signaling Pathway	161	2	0.00179044	0.0446118	RPS6KA5:CAV1	http://www.wikipathways.org/instance/WP437_r79266
Inferior temporal cortex	Wikipathways	Focal Adhesion	190	2	0.00286331	0.048124	ITGB6:CAV1	http://www.wikipathways.org/instance/WP306_r80308
Inferior temporal cortex	GO_mf	go peptidase activator activity	38	2	2.51638e-05	0.023352	PINK1:CAV1	http://www.broadinstitute.org/gsea/msigdb/cards/GO_PEPTIDASE_ACTIVATOR_ACTIVITY
Inferior temporal cortex	GO_mf	go ion channel binding	111	2	0.000612957	0.0280892	SLC8A1:CAV1	http://www.broadinstitute.org/gsea/msigdb/cards/GO_ION_CHANNEL_BINDING
Inferior temporal cortex	Curated_gene_sets	kokkinakis methionine deprivation 48hr dn	64	3	2.57796e-06	0.0057592	CDA:CTH:RPS6KA5	http://www.broadinstitute.org/gsea/msigdb/cards/KOKKINAKIS_METHIONINE_DEPRIVATION_48HR_DN
Inferior temporal cortex	Curated_gene_sets	basaki ybx1 targets up	288	5	4.3697e-06	0.0057592	CDA:PINK1:CTH:KPNA2:CAV1	http://www.broadinstitute.org/gsea/msigdb/cards/BASAKI_YBX1_TARGETS_UP
Inferior temporal cortex	Curated_gene_sets	kegg arrhythmogenic right ventricular cardiomyopathy arvc	74	3	4.61762e-06	0.0057592	SLC8A1:CTNNA2:ITGB6	http://www.broadinstitute.org/gsea/msigdb/cards/KEGG_ARRHYTHMOGENIC_RIGHT_VENTRICULAR_CARDIOMYOPATHY_ARVC
Inferior temporal cortex	Curated_gene_sets	kokkinakis methionine deprivation 96hr dn	75	3	4.87242e-06	0.0057592	CDA:CTH:RPS6KA5	http://www.broadinstitute.org/gsea/msigdb/cards/KOKKINAKIS_METHIONINE_DEPRIVATION_96HR_DN
Inferior temporal cortex	Curated_gene_sets	reactome basigin interactions	25	2	6.95493e-06	0.00657658	SLC16A1:CAV1	http://www.broadinstitute.org/gsea/msigdb/cards/REACTOME_BASIGIN_INTERACTIONS
Inferior temporal cortex	Curated_gene_sets	labbe wnt3a targets up	111	3	2.30796e-05	0.0181868	KPNA2:LY75:CAV1	http://www.broadinstitute.org/gsea/msigdb/cards/LABBE_WNT3A_TARGETS_UP
Inferior temporal cortex	Curated_gene_sets	lin melanoma copy number dn	41	2	3.16979e-05	0.0201277	SUCLA2:MED4	http://www.broadinstitute.org/gsea/msigdb/cards/LIN_MELANOMA_COPY_NUMBER_DN
Inferior temporal cortex	Curated_gene_sets	reactome pyruvate metabolism and citric acid tca cycle	42	2	3.41004e-05	0.0201277	SLC16A1:SUCLA2	http://www.broadinstitute.org/gsea/msigdb/cards/REACTOME_PYRUVATE_METABOLISM_AND_CITRIC_ACID_TCA_CYCLE
Inferior temporal cortex	Curated_gene_sets	harris brain cancer progenitors	44	2	3.92578e-05	0.0201277	GPR17:CAV1	http://www.broadinstitute.org/gsea/msigdb/cards/HARRIS_BRAIN_CANCER_PROGENITORS
Inferior temporal cortex	Curated_gene_sets	lu aging brain up	260	4	4.25713e-05	0.0201277	SLC16A1:BAZ2B:AC009961.3:GPR125:CAV1	http://www.broadinstitute.org/gsea/msigdb/cards/LU_AGING_BRAIN_UP
Inferior temporal cortex	Curated_gene_sets	browne hcmv infection 30min up	55	2	7.68739e-05	0.0254042	CTNNA2:TFEC	http://www.broadinstitute.org/gsea/msigdb/cards/BROWNE_HCMV_INFECTION_30MIN_UP
Inferior temporal cortex	Curated_gene_sets	wunder inflammatory response and cholesterol up	58	2	9.01305e-05	0.0254042	SLC16A1:LY75	http://www.broadinstitute.org/gsea/msigdb/cards/WUNDER_INFLAMMATORY_RESPONSE_AND_CHOLESTEROL_UP
Inferior temporal cortex	Curated_gene_sets	petrova prox1 targets dn	64	2	0.000120938	0.0269192	LY75:TFEC	http://www.broadinstitute.org/gsea/msigdb/cards/PETROVA_PROX1_TARGETS_DN
Inferior temporal cortex	Curated_gene_sets	fontaine follicular thyroid adenoma dn	68	2	0.000144863	0.0269192	RPS6KA5:KPNA2	http://www.broadinstitute.org/gsea/msigdb/cards/FONTAINE_FOLLICULAR_THYROID_ADENOMA_DN
Inferior temporal cortex	Curated_gene_sets	rhodes undifferentiated cancer	69	2	0.000151289	0.0269192	SLC16A1:KPNA2	http://www.broadinstitute.org/gsea/msigdb/cards/RHODES_UNDIFFERENTIATED_CANCER
Inferior temporal cortex	Curated_gene_sets	gross hypoxia via hif1a up	77	2	0.000209461	0.0269192	CTH:KPNA2	http://www.broadinstitute.org/gsea/msigdb/cards/GROSS_HYPOXIA_VIA_HIF1A_UP
Inferior temporal cortex	Curated_gene_sets	tarte plasma cell vs b lymphocyte up	77	2	0.000209461	0.0269192	DDOST:CAV1	http://www.broadinstitute.org/gsea/msigdb/cards/TARTE_PLASMA_CELL_VS_B_LYMPHOCYTE_UP
Inferior temporal cortex	Curated_gene_sets	yoshimura mapk8 targets dn	366	4	0.00021141	0.0269192	DDOST:CTH:SLC16A1:PPIL3	http://www.broadinstitute.org/gsea/msigdb/cards/YOSHIMURA_MAPK8_TARGETS_DN
Inferior temporal cortex	Curated_gene_sets	nuytten nipp1 targets dn	845	6	0.000242674	0.0269192	PINK1:SLC16A1:NUDT15:RPS6KA5:GPR68:CAV1	http://www.broadinstitute.org/gsea/msigdb/cards/NUYTTEN_NIPP1_TARGETS_DN
Inferior temporal cortex	Curated_gene_sets	shaffer irf4 targets in activated b lymphocyte	81	2	0.000243288	0.0269192	CTH:CAV1	http://www.broadinstitute.org/gsea/msigdb/cards/SHAFFER_IRF4_TARGETS_IN_ACTIVATED_B_LYMPHOCYTE
Inferior temporal cortex	Curated_gene_sets	kegg hypertrophic cardiomyopathy hcm	83	2	0.000261448	0.0269192	SLC8A1:ITGB6	http://www.broadinstitute.org/gsea/msigdb/cards/KEGG_HYPERTROPHIC_CARDIOMYOPATHY_HCM
Inferior temporal cortex	Curated_gene_sets	reactome cell surface interactions at the vascular wall	84	2	0.000270848	0.0269192	SLC16A1:CAV1	http://www.broadinstitute.org/gsea/msigdb/cards/REACTOME_CELL_SURFACE_INTERACTIONS_AT_THE_VASCULAR_WALL
Inferior temporal cortex	Curated_gene_sets	bhattacharya embryonic stem cell	89	2	0.000321124	0.0269192	SLC16A1:KPNA2	http://www.broadinstitute.org/gsea/msigdb/cards/BHATTACHARYA_EMBRYONIC_STEM_CELL
Inferior temporal cortex	Curated_gene_sets	mori immature b lymphocyte dn	90	2	0.00033185	0.0269192	SLC16A1:KPNA2	http://www.broadinstitute.org/gsea/msigdb/cards/MORI_IMMATURE_B_LYMPHOCYTE_DN
Inferior temporal cortex	Curated_gene_sets	kegg dilated cardiomyopathy	90	2	0.00033185	0.0269192	SLC8A1:ITGB6	http://www.broadinstitute.org/gsea/msigdb/cards/KEGG_DILATED_CARDIOMYOPATHY
Inferior temporal cortex	Curated_gene_sets	dutertre estradiol response 6hr dn	91	2	0.000342804	0.0269192	PLA2R1:ITGB6	http://www.broadinstitute.org/gsea/msigdb/cards/DUTERTRE_ESTRADIOL_RESPONSE_6HR_DN
Inferior temporal cortex	Curated_gene_sets	winter hypoxia up	92	2	0.000353989	0.0269192	SLC16A1:NUDT15	http://www.broadinstitute.org/gsea/msigdb/cards/WINTER_HYPOXIA_UP
Inferior temporal cortex	Curated_gene_sets	delys thyroid cancer dn	231	3	0.000390634	0.0273204	CTH:RPS6KA5:PLA2R1	http://www.broadinstitute.org/gsea/msigdb/cards/DELYS_THYROID_CANCER_DN
Inferior temporal cortex	Curated_gene_sets	shen smarca2 targets up	423	4	0.000410592	0.027342	SUCLA2:MED4:AMZ2:BAZ2B:AC009961.3	http://www.broadinstitute.org/gsea/msigdb/cards/SHEN_SMARCA2_TARGETS_UP
Inferior temporal cortex	Curated_gene_sets	krige response to tosedostat 6hr up	937	6	0.000451926	0.0281146	CTH:C11orf30:RPS6KA5:BAZ2B:AC009961.3:GPR125:TFEC	http://www.broadinstitute.org/gsea/msigdb/cards/KRIGE_RESPONSE_TO_TOSEDOSTAT_6HR_UP
Inferior temporal cortex	Curated_gene_sets	pujana breast cancer lit int network	101	2	0.000465356	0.0285741	C11orf30:KPNA2	http://www.broadinstitute.org/gsea/msigdb/cards/PUJANA_BREAST_CANCER_LIT_INT_NETWORK
Inferior temporal cortex	Curated_gene_sets	hirsch cellular transformation signature dn	103	2	0.00049281	0.0287655	GPR125:CAV1	http://www.broadinstitute.org/gsea/msigdb/cards/HIRSCH_CELLULAR_TRANSFORMATION_SIGNATURE_DN
Inferior temporal cortex	Curated_gene_sets	heller silenced by methylation dn	104	2	0.000506917	0.0292281	CTH:GPR125	http://www.broadinstitute.org/gsea/msigdb/cards/HELLER_SILENCED_BY_METHYLATION_DN
Inferior temporal cortex	Curated_gene_sets	sung metastasis stroma up	109	2	0.00058134	0.0303515	PINK1:SLC16A1	http://www.broadinstitute.org/gsea/msigdb/cards/SUNG_METASTASIS_STROMA_UP
Inferior temporal cortex	Curated_gene_sets	rickman tumor differentiated well vs moderately dn	110	2	0.000597015	0.0303515	GPR68:CAV1	http://www.broadinstitute.org/gsea/msigdb/cards/RICKMAN_TUMOR_DIFFERENTIATED_WELL_VS_MODERATELY_DN
Inferior temporal cortex	Curated_gene_sets	gross hypoxia via hif1a dn	110	2	0.000597015	0.0303515	RPS6KA5:CAV1	http://www.broadinstitute.org/gsea/msigdb/cards/GROSS_HYPOXIA_VIA_HIF1A_DN
Inferior temporal cortex	Curated_gene_sets	cheng imprinted by estradiol	110	2	0.000597015	0.0303515	C11orf30:CTNNA2	http://www.broadinstitute.org/gsea/msigdb/cards/CHENG_IMPRINTED_BY_ESTRADIOL
Inferior temporal cortex	Curated_gene_sets	cairo hepatoblastoma dn	267	3	0.000672721	0.0318887	CDA:CTH:GPR125	http://www.broadinstitute.org/gsea/msigdb/cards/CAIRO_HEPATOBLASTOMA_DN
Inferior temporal cortex	Curated_gene_sets	cervera sdhb targets 1 up	117	2	0.000714342	0.0321974	GPR68:ITGB6	http://www.broadinstitute.org/gsea/msigdb/cards/CERVERA_SDHB_TARGETS_1_UP
Inferior temporal cortex	Curated_gene_sets	oswald hematopoietic stem cell in collagen gel dn	272	3	0.000720903	0.0321974	MTRF1:CCDC88C:SMEK1	http://www.broadinstitute.org/gsea/msigdb/cards/OSWALD_HEMATOPOIETIC_STEM_CELL_IN_COLLAGEN_GEL_DN
Inferior temporal cortex	Curated_gene_sets	reactome tca cycle and respiratory electron transport	120	2	0.0007688	0.0327467	SLC16A1:SUCLA2	http://www.broadinstitute.org/gsea/msigdb/cards/REACTOME_TCA_CYCLE_AND_RESPIRATORY_ELECTRON_TRANSPORT
Inferior temporal cortex	Curated_gene_sets	chiaradonna neoplastic transformation cdc25 up	120	2	0.0007688	0.0327467	SLC16A1:PLA2R1	http://www.broadinstitute.org/gsea/msigdb/cards/CHIARADONNA_NEOPLASTIC_TRANSFORMATION_CDC25_UP
Inferior temporal cortex	Curated_gene_sets	nakamura tumor zone peripheral vs central up	284	3	0.000846444	0.0340482	KPNA2:ITGB6:CAV1	http://www.broadinstitute.org/gsea/msigdb/cards/NAKAMURA_TUMOR_ZONE_PERIPHERAL_VS_CENTRAL_UP
Inferior temporal cortex	Curated_gene_sets	dutertre estradiol response 24hr dn	503	4	0.000896305	0.0345651	PINK1:BAZ2B:AC009961.3:PLA2R1:ITGB6	http://www.broadinstitute.org/gsea/msigdb/cards/DUTERTRE_ESTRADIOL_RESPONSE_24HR_DN
Inferior temporal cortex	Curated_gene_sets	schaeffer prostate development 6hr dn	512	4	0.00096998	0.0345651	DDOST:SMEK1:SLC8A1:BAZ2B:AC009961.3	http://www.broadinstitute.org/gsea/msigdb/cards/SCHAEFFER_PROSTATE_DEVELOPMENT_6HR_DN
Inferior temporal cortex	Curated_gene_sets	onken uveal melanoma up	780	5	0.00102377	0.0356048	NUDT15:KPNA2:AMZ2:BAZ2B:AC009961.3:GPR125	http://www.broadinstitute.org/gsea/msigdb/cards/ONKEN_UVEAL_MELANOMA_UP
Inferior temporal cortex	Curated_gene_sets	horiuchi wtap targets up	299	3	0.00102417	0.0356048	LRRC32:LY75:TFEC	http://www.broadinstitute.org/gsea/msigdb/cards/HORIUCHI_WTAP_TARGETS_UP
Inferior temporal cortex	Curated_gene_sets	onken uveal melanoma dn	524	4	0.00107512	0.0365697	DDOST:CTH:SLC16A1:CAV1	http://www.broadinstitute.org/gsea/msigdb/cards/ONKEN_UVEAL_MELANOMA_DN
Inferior temporal cortex	Curated_gene_sets	ivanova hematopoiesis early progenitor	531	4	0.00114024	0.0373962	MTRF1:SUCLA2:NUDT15:RPS6KA5	http://www.broadinstitute.org/gsea/msigdb/cards/IVANOVA_HEMATOPOIESIS_EARLY_PROGENITOR
Inferior temporal cortex	Curated_gene_sets	lastowska neuroblastoma copy number dn	797	5	0.00114353	0.0373962	MUL1:PINK1:DDOST:C11orf30:GPR125	http://www.broadinstitute.org/gsea/msigdb/cards/LASTOWSKA_NEUROBLASTOMA_COPY_NUMBER_DN
Inferior temporal cortex	Curated_gene_sets	boylan multiple myeloma c d up	139	2	0.00117544	0.0373962	CTH:SLC16A1	http://www.broadinstitute.org/gsea/msigdb/cards/BOYLAN_MULTIPLE_MYELOMA_C_D_UP
Inferior temporal cortex	Curated_gene_sets	gross hypoxia via elk3 dn	156	2	0.00163628	0.0442077	CTH:RPS6KA5	http://www.broadinstitute.org/gsea/msigdb/cards/GROSS_HYPOXIA_VIA_ELK3_DN
Inferior temporal cortex	Curated_gene_sets	nikolsky breast cancer 11q12 q14 amplicon	158	2	0.0016969	0.0454525	C11orf30:LRRC32	http://www.broadinstitute.org/gsea/msigdb/cards/NIKOLSKY_BREAST_CANCER_11Q12_Q14_AMPLICON
Inferior temporal cortex	Curated_gene_sets	schlosser myc targets repressed by serum	159	2	0.00172773	0.0456353	SLC16A1:KPNA2	http://www.broadinstitute.org/gsea/msigdb/cards/SCHLOSSER_MYC_TARGETS_REPRESSED_BY_SERUM
Inferior temporal cortex	Curated_gene_sets	petrova endothelium lymphatic vs blood dn	162	2	0.00182232	0.0470817	LY75:TFEC	http://www.broadinstitute.org/gsea/msigdb/cards/PETROVA_ENDOTHELIUM_LYMPHATIC_VS_BLOOD_DN
Inferior temporal cortex	Curated_gene_sets	li wilms tumor vs fetal kidney 1 dn	163	2	0.00185456	0.0475538	SLC16A1:KPNA2	http://www.broadinstitute.org/gsea/msigdb/cards/LI_WILMS_TUMOR_VS_FETAL_KIDNEY_1_DN
Inferior temporal cortex	Curated_gene_sets	ferreira ewings sarcoma unstable vs stable up	166	2	0.00195339	0.0484749	SMEK1:KPNA2	http://www.broadinstitute.org/gsea/msigdb/cards/FERREIRA_EWINGS_SARCOMA_UNSTABLE_VS_STABLE_UP
Inferior temporal cortex	Cancer_modules	module 55	827	5	0.00138088	0.0456752	CDA:PINK1:LRRC32:GPR17:CAV1
Inferior temporal cortex	Oncogenic_signatures	snf5 dn.v1 dn	162	3	0.000100757	0.0189423	DDOST:CTH:LY75	http://www.broadinstitute.org/gsea/msigdb/cards/SNF5_DN.V1_DN
Inferior temporal cortex	Oncogenic_signatures	pdgf up.v1 dn	134	2	0.00105775	0.0326407	LY75:ITGB6	http://www.broadinstitute.org/gsea/msigdb/cards/PDGF_UP.V1_DN
Inferior temporal cortex	Oncogenic_signatures	ctip dn.v1 dn	135	2	0.00108066	0.0326407	LRRC32:TFEC	http://www.broadinstitute.org/gsea/msigdb/cards/CTIP_DN.V1_DN
Inferior temporal cortex	Oncogenic_signatures	alk dn.v1 up	138	2	0.00115127	0.0326407	CTH:TFEC	http://www.broadinstitute.org/gsea/msigdb/cards/ALK_DN.V1_UP
Inferior temporal cortex	Oncogenic_signatures	kras.amp.lung up.v1 up	139	2	0.00117544	0.0326407	GPR68:LY75	http://www.broadinstitute.org/gsea/msigdb/cards/KRAS.AMP.LUNG_UP.V1_UP
Inferior temporal cortex	Oncogenic_signatures	bmi1 dn mel18 dn.v1 up	145	2	0.00132719	0.0326407	ITGB6:TFEC	http://www.broadinstitute.org/gsea/msigdb/cards/BMI1_DN_MEL18_DN.V1_UP
Inferior temporal cortex	Oncogenic_signatures	atm dn.v1 dn	147	2	0.00138038	0.0326407	GPR68:TFEC	http://www.broadinstitute.org/gsea/msigdb/cards/ATM_DN.V1_DN
Inferior temporal cortex	Oncogenic_signatures	tgfb up.v1 up	189	2	0.00282103	0.0326407	MTRF1:ITGB6	http://www.broadinstitute.org/gsea/msigdb/cards/TGFB_UP.V1_UP
Inferior temporal cortex	Oncogenic_signatures	cyclin d1 up.v1 dn	190	2	0.00286331	0.0326407	ITGB6:CAV1	http://www.broadinstitute.org/gsea/msigdb/cards/CYCLIN_D1_UP.V1_DN
Inferior temporal cortex	Oncogenic_signatures	pigf up.v1 up	190	2	0.00286331	0.0326407	SUCLA2:BAZ2B:AC009961.3	http://www.broadinstitute.org/gsea/msigdb/cards/PIGF_UP.V1_UP
Inferior temporal cortex	Oncogenic_signatures	kras.df.v1 up	191	2	0.00290597	0.0326407	CDA:RPS6KA5	http://www.broadinstitute.org/gsea/msigdb/cards/KRAS.DF.V1_UP
Inferior temporal cortex	Oncogenic_signatures	rps14 dn.v1 up	191	2	0.00290597	0.0326407	LY75:TFEC	http://www.broadinstitute.org/gsea/msigdb/cards/RPS14_DN.V1_UP
Inferior temporal cortex	Oncogenic_signatures	prc2 ezh2 up.v1 up	193	2	0.00299247	0.0326407	LRRC32:SLC8A1	http://www.broadinstitute.org/gsea/msigdb/cards/PRC2_EZH2_UP.V1_UP
Inferior temporal cortex	Oncogenic_signatures	raf up.v1 dn	194	2	0.00303631	0.0326407	SLC16A1:CAV1	http://www.broadinstitute.org/gsea/msigdb/cards/RAF_UP.V1_DN
Inferior temporal cortex	Oncogenic_signatures	lef1 up.v1 up	195	2	0.00308055	0.0326407	CDA:CTH	http://www.broadinstitute.org/gsea/msigdb/cards/LEF1_UP.V1_UP
Inferior temporal cortex	Oncogenic_signatures	lte2 up.v1 dn	196	2	0.00312518	0.0326407	SLC16A1:CAV1	http://www.broadinstitute.org/gsea/msigdb/cards/LTE2_UP.V1_DN
Inferior temporal cortex	Oncogenic_signatures	egfr up.v1 dn	196	2	0.00312518	0.0326407	BAZ2B:AC009961.3:CAV1	http://www.broadinstitute.org/gsea/msigdb/cards/EGFR_UP.V1_DN
Inferior temporal cortex	Oncogenic_signatures	camp up.v1 dn	200	2	0.00330767	0.0327286	PINK1:MED4	http://www.broadinstitute.org/gsea/msigdb/cards/CAMP_UP.V1_DN
Inferior temporal cortex	Computational_gene_sets	morf dap	78	2	0.000217611	0.0466125	DDOST:KPNA2	http://www.broadinstitute.org/gsea/msigdb/cards/MORF_DAP
Inferior temporal cortex	microRNA_targets	gttatat,mir-410	92	2	0.000353989	0.0389388	RPS6KA5:BAZ2B:AC009961.3	http://www.broadinstitute.org/gsea/msigdb/cards/GTTATAT,MIR-410
Inferior temporal cortex	Canonical_Pathways	kegg arrhythmogenic right ventricular cardiomyopathy arvc	74	3	4.61762e-06	0.00461807	SLC8A1:CTNNA2:ITGB6	http://www.broadinstitute.org/gsea/msigdb/cards/KEGG_ARRHYTHMOGENIC_RIGHT_VENTRICULAR_CARDIOMYOPATHY_ARVC
Inferior temporal cortex	Canonical_Pathways	reactome basigin interactions	25	2	6.95493e-06	0.00461807	SLC16A1:CAV1	http://www.broadinstitute.org/gsea/msigdb/cards/REACTOME_BASIGIN_INTERACTIONS
Inferior temporal cortex	Canonical_Pathways	reactome pyruvate metabolism and citric acid tca cycle	42	2	3.41004e-05	0.0150951	SLC16A1:SUCLA2	http://www.broadinstitute.org/gsea/msigdb/cards/REACTOME_PYRUVATE_METABOLISM_AND_CITRIC_ACID_TCA_CYCLE
Inferior temporal cortex	Canonical_Pathways	kegg hypertrophic cardiomyopathy hcm	83	2	0.000261448	0.0202945	SLC8A1:ITGB6	http://www.broadinstitute.org/gsea/msigdb/cards/KEGG_HYPERTROPHIC_CARDIOMYOPATHY_HCM
Inferior temporal cortex	Canonical_Pathways	reactome cell surface interactions at the vascular wall	84	2	0.000270848	0.0202945	SLC16A1:CAV1	http://www.broadinstitute.org/gsea/msigdb/cards/REACTOME_CELL_SURFACE_INTERACTIONS_AT_THE_VASCULAR_WALL
Inferior temporal cortex	Canonical_Pathways	kegg dilated cardiomyopathy	90	2	0.00033185	0.0209856	SLC8A1:ITGB6	http://www.broadinstitute.org/gsea/msigdb/cards/KEGG_DILATED_CARDIOMYOPATHY
Inferior temporal cortex	Canonical_Pathways	reactome tca cycle and respiratory electron transport	120	2	0.0007688	0.0261786	SLC16A1:SUCLA2	http://www.broadinstitute.org/gsea/msigdb/cards/REACTOME_TCA_CYCLE_AND_RESPIRATORY_ELECTRON_TRANSPORT
Inferior temporal cortex	Reactome	reactome basigin interactions	25	2	6.95493e-06	0.00468067	SLC16A1:CAV1	http://www.broadinstitute.org/gsea/msigdb/cards/REACTOME_BASIGIN_INTERACTIONS
Inferior temporal cortex	Reactome	reactome pyruvate metabolism and citric acid tca cycle	42	2	3.41004e-05	0.0114748	SLC16A1:SUCLA2	http://www.broadinstitute.org/gsea/msigdb/cards/REACTOME_PYRUVATE_METABOLISM_AND_CITRIC_ACID_TCA_CYCLE
Inferior temporal cortex	Reactome	reactome cell surface interactions at the vascular wall	84	2	0.000270848	0.016571	SLC16A1:CAV1	http://www.broadinstitute.org/gsea/msigdb/cards/REACTOME_CELL_SURFACE_INTERACTIONS_AT_THE_VASCULAR_WALL
Inferior temporal cortex	Reactome	reactome tca cycle and respiratory electron transport	120	2	0.0007688	0.0246382	SLC16A1:SUCLA2	http://www.broadinstitute.org/gsea/msigdb/cards/REACTOME_TCA_CYCLE_AND_RESPIRATORY_ELECTRON_TRANSPORT
Inferior temporal cortex	Cancer_molecules	module 55	827	5	0.00138088	0.0456752	CDA:PINK1:LRRC32:GPR17:CAV1	http://www.broadinstitute.org/gsea/msigdb/cards/MODULE_55
Inferior temporal cortex	KEGG	kegg arrhythmogenic right ventricular cardiomyopathy arvc	74	3	4.61762e-06	0.000854259	SLC8A1:CTNNA2:ITGB6	http://www.broadinstitute.org/gsea/msigdb/cards/KEGG_ARRHYTHMOGENIC_RIGHT_VENTRICULAR_CARDIOMYOPATHY_ARVC
Inferior temporal cortex	KEGG	kegg hypertrophic cardiomyopathy hcm	83	2	0.000261448	0.0204641	SLC8A1:ITGB6	http://www.broadinstitute.org/gsea/msigdb/cards/KEGG_HYPERTROPHIC_CARDIOMYOPATHY_HCM
Inferior temporal cortex	KEGG	kegg dilated cardiomyopathy	90	2	0.00033185	0.0204641	SLC8A1:ITGB6	http://www.broadinstitute.org/gsea/msigdb/cards/KEGG_DILATED_CARDIOMYOPATHY
Inferior temporal cortex	KEGG	kegg focal adhesion	199	2	0.00326145	0.0402246	ITGB6:CAV1	http://www.broadinstitute.org/gsea/msigdb/cards/KEGG_FOCAL_ADHESION
Midfrontal cortex	GO_bp	go positive regulation of epithelial cell proliferation	154	2	0.000201731	0.0321095	MAP2K5:HTR2B	http://www.broadinstitute.org/gsea/msigdb/cards/GO_POSITIVE_REGULATION_OF_EPITHELIAL_CELL_PROLIFERATION
Midfrontal cortex	GO_bp	go signal transduction by protein phosphorylation	404	3	0.000213971	0.0321095	MAP2K5:PSMD1:HTR2B	http://www.broadinstitute.org/gsea/msigdb/cards/GO_SIGNAL_TRANSDUCTION_BY_PROTEIN_PHOSPHORYLATION
Midfrontal cortex	GO_bp	go positive regulation of map kinase activity	206	2	0.000472992	0.0467668	MAP2K5:HTR2B	http://www.broadinstitute.org/gsea/msigdb/cards/GO_POSITIVE_REGULATION_OF_MAP_KINASE_ACTIVITY
Midfrontal cortex	GWAScatalog	Restless legs syndrome	6	2	7.27057e-09	7.83041e-06	MAP2K5:SKOR1
Midfrontal cortex	GWAScatalog	Verbal declarative memory	61	2	1.27334e-05	0.00342848	MAP2K5:SKOR1
Midfrontal cortex	Curated_gene_sets	kegg gap junction	90	2	4.09753e-05	0.037855	MAP2K5:HTR2B	http://www.broadinstitute.org/gsea/msigdb/cards/KEGG_GAP_JUNCTION
Midfrontal cortex	Canonical_Pathways	kegg gap junction	90	2	4.09753e-05	0.0272076	MAP2K5:HTR2B	http://www.broadinstitute.org/gsea/msigdb/cards/KEGG_GAP_JUNCTION
Midfrontal cortex	KEGG	kegg gap junction	90	2	4.09753e-05	0.00758043	MAP2K5:HTR2B	http://www.broadinstitute.org/gsea/msigdb/cards/KEGG_GAP_JUNCTION
