# Supplementary material for: Neuropathological correlates and genetic architecture of microglial activation in elderly human brain
Source: Nat Commun. 2019 Jan 24;10:409. doi: 10.1038/s41467-018-08279-3 (PMC6345810; doi:10.1038/s41467-018-08279-3)
Supplement: Supplementary file 10 — Supplementary Data 7 [file 41467_2018_8279_MOESM10_ESM.xlsx]

## Sheet: Supp. Table 7 - list of GWAS
# Supplementary Table 7. List of 30 published GWAS summary statistics datasets used for polygenic scoring analyses
Trait	Abbreviation	Sample size (total)	Publication	PMID
Alzheimer’s Disease	AD	54 162	Lambert et al., 2013, Nature Genetics	24162737
Attention Deficit Hyperactivity Disorder	ADHD	55 374	Demontis et al., 2017, bioRxiv
Amylotrophic Lateral Sclerosis	ALS	36 052	van Rheenen et al., 2016, Nature Genetics	27455348
Apolipoprotein A1	APOA1	20 687	Kettunen et al., 2016, Nature Communications	27005778
Apolipoprotein B	APOB	20 690	Kettunen et al., 2016, Nature Communications	27005778
Autism Spectrum Disorder	ASD	13 574	ASD working group of the PGC, 2017, Molecular Autism	28540026
Atopic Dermatitis	AtopDerm	40 835	Paternoster et al., 2015, Nature Genetics	26482879
Bone Mineral Density (femoral neck)	BMDneck	53 236	Zheng et al., 2015, Nature	26367794
Bone Mineral Density (lumbar spine)	BMDspine	53 236	Zheng et al., 2015, Nature	26367794
Body Mass Index	BMI	234 069	Locke et al., 2015, Nature	25673413
Bipolar Disorder	BPD	16 731	PGC bipolar disorder working group, 2011, Nature Genetics	21926972
Coronary Artery Disease	CAD	184 305	Nikpay et al., 2015, Nature Genetics	26343387
Cigarettes Per Day	CigPD	74 053	Tobacco and Genetics Consortium, 2010, Nature Genetics	20418890
Insulin Resistance	HOMA-IR	46 186	Dupuis et al., 2010, Nature Genetics	20081858
Educational Attainment	Edu	293 723	Okbay et al., 2016, Nature	27225129
Glucose (fasting)	GLUfast	58 074	Manning et al., 2012, Nature Genetics	22581228
Hemoglobin A1c	HbA1C	46 368	Soranzo et al., 2010, Diabetes	20858683
High Density Lipoprotein Cholesterol	HDL	100 184	Teslovich et al., 2010, Nature	20686565
Hippocampal Volume	HIPP	13 171	Hibar et al., 2015, Nature	25607358
Inflammatory Bowel Disease (Crohn's Disease)	IBDCD	20 883	Liu at el., 2015, Nature Genetics	26192919
Inflammatory Bowel Disease (Ulcerative Colitis)	IBDUC	34 652	Liu at el., 2015, Nature Genetics	26192919
Intracranial Volume	ICV	13 171	Hibar et al., 2015, Nature	25607358
Low Density Lipoprotein Cholesterol	LDL	95 454	Teslovich et al., 2010, Nature	20686565
Major Depressive Disorder	MDD	18 759	MDD working group of the PGC, 2013, Molecular Psychiatry	22472876
Primary Sclerosing Cholangitis	PSC	14 890	Ji et al., 2017, Nature Genetics	27992413
Rheumatoid Arthritis	RA	58 284	Okada et al., 2014, Nature	24390342
Schizophrenia	SCZ	79 845	Schizophrenia working group of the PGC, 2014, Nature	25056061
Total Cholesterol	TC	99 900	Teslovich et al., 2010, Nature	20686565
Triglycerides	TG	96 598	Teslovich et al., 2010, Nature	20686565
