# Supplementary material for: Neuropathological correlates and genetic architecture of microglial activation in elderly human brain
Source: Nat Commun. 2019 Jan 24;10:409. doi: 10.1038/s41467-018-08279-3 (PMC6345810; doi:10.1038/s41467-018-08279-3)
Supplement: Supplementary file 11 — Supplementary Data 8 [file 41467_2018_8279_MOESM11_ESM.xlsx]

## Sheet: Supp. Table 8 - Drug targets
# Supplementary Table 8. Drug targets for PAM GWAS-implicated genes from DrugBank
GWAS	ENSG_ID	EntrezGene_ID	HUGO_symbol	OMIM_ID	Uniprot_ID	DrugBank_IDs
MF	ENSG00000103591	79719	AAGAB	614888	Q6PD74
MF	ENSG00000135914	3357	HTR2B	601122	P41595	DB00216, DB00247, DB00248, DB00268, DB00320, DB00334, DB00370, DB00413, DB00508, DB00543, DB00574, DB00589, DB00714, DB00805, DB01079, DB01142, DB01186, DB01200, DB01239, DB01242, DB01392, DB01454, DB05461, DB05492, DB06016, DB06148, DB06216, DB01049, DB00477, DB01221, DB06678
MF	ENSG00000135931	80210	ARMC9		Q7Z3E5
MF	ENSG00000137764	5607	MAP2K5	602520	Q13163
MF	ENSG00000143171	6258	RXRG	180247	P48443	DB00210, DB00307, DB00459, DB00523, DB00755, DB00926
MF	ENSG00000165323	120114	FAT3	612483	Q8TDW7
MF	ENSG00000171811	54777	TTC40		Q8IYW2
MF	ENSG00000173692	5707	PSMD1		Q99460
MF	ENSG00000188779	390598	SKOR1	611273	P84550
MF	ENSG00000204128	257407	C2orf72		A6NCS6
MF	ENSG00000211959	28394	IGHV4-39
MF	ENSG00000211970	28391	IGHV4-61
MF	ENSG00000211972	28412	IGHV3-66
MF	ENSG00000211973	28461	IGHV1-69
MF	ENSG00000211976	28409	IGHV3-73
MF	ENSG00000223648	28414	IGHV3-64
MF	ENSG00000224650	28408	IGHV3-74
MF	ENSG00000225698	28410	IGHV3-72
MF	ENSG00000228966	317768	HOMER2P1
MF	ENSG00000229792	104326054	LINC00399
MF	ENSG00000232903	101927590	LINC01166
MF	ENSG00000235547	390239	NDUFB11P1
MF	ENSG00000236242	100885782	MYO16-AS1
MF	ENSG00000236268	101927498	RP11-170N11.1
MF	ENSG00000242634	100216340	RPS24P16
MF	ENSG00000249255	100420681	PGAM1P9
IT	ENSG00000015133	440193	CCDC88C	611204	Q9P219
IT	ENSG00000054219	4065	LY75	604524	O60449
IT	ENSG00000066032	1496	CTNNA2	114025	P26232
IT	ENSG00000090432	79594	MUL1	612037	Q969V5
IT	ENSG00000100784	9252	RPS6KA5	603607	O75582
IT	ENSG00000100796	55671	SMEK1	610351	Q6IN85
IT	ENSG00000105967	22797	TFEC	604732	O14948
IT	ENSG00000105974	857	CAV1	601047	Q03135
IT	ENSG00000115221	3694	ITGB6	147558	P18564
IT	ENSG00000116761	1491	CTH	607657	P32929	DB00114, DB00151, DB02328, DB03928, DB04217
IT	ENSG00000117242	100861548	PINK1-AS
IT	ENSG00000117245	57576	KIF17	605037	Q9P2E2
IT	ENSG00000119714	8111	GPR68	601404	Q15743
IT	ENSG00000120662	9617	MTRF1	604601	O75570
IT	ENSG00000123636	29994	BAZ2B	605683	Q9UIF8
IT	ENSG00000136143	8803	SUCLA2	603921	Q9P2R7	DB00139
IT	ENSG00000136146	29079	MED4	605718	Q9NPJ6
IT	ENSG00000136159	55270	NUDT15	615792	Q9NV35
IT	ENSG00000137507	2615	LRRC32	137207	Q14392
IT	ENSG00000141337	22901	ARSG	610008	Q96EG1
IT	ENSG00000144230	2840	GPR17	603071	Q13304
IT	ENSG00000152990	166647	GPR125	612303	Q8IWK6
IT	ENSG00000153246	22925	PLA2R1	604939	Q13018
IT	ENSG00000155380	6566	SLC16A1	600682	P53985	DB00119
IT	ENSG00000158636	56946	C11orf30	608574	Q7Z589
IT	ENSG00000158825	978	CDA	123920	P32320	DB03185, DB05314
IT	ENSG00000158828	65018	PINK1	608309	Q9BXM7
IT	ENSG00000163803	151056	PLB1	610179	Q6P1J6
IT	ENSG00000163864	349565	NMNAT3	608702	Q96T66	DB02596, DB03227, DB04099
IT	ENSG00000179240	100506127	RP11-111M22.2	NA	Q3ZCU0
IT	ENSG00000182481	3838	KPNA2	600685	P52292
IT	ENSG00000183023	6546	SLC8A1	182305	P32418	DB00132, DB00159
IT	ENSG00000196704	51321	AMZ2	615169	Q86W34
IT	ENSG00000197568	11147	HHLA3	604372	Q9XRX5
IT	ENSG00000201499	106479706	RNU6-312P
IT	ENSG00000205181	149837	LINC00654
IT	ENSG00000205240	26637	OR7E36P
IT	ENSG00000224510	100129174	POLR2KP2
IT	ENSG00000226419	100506392	SLC16A1-AS1
IT	ENSG00000227848	101929410	SUCLA2-AS1
IT	ENSG00000229111	100873965	MED4-AS1
IT	ENSG00000234689	100874174	LINC00444
IT	ENSG00000237166	100507140	AC007163.3
IT	ENSG00000240344	53938	PPIL3	615811	Q9H2H8
IT	ENSG00000243478	344454	AOX2P
IT	ENSG00000244038	1650	DDOST	602202	P39656
IT	ENSG00000244301	107126360	AOX3P
IT	ENSG00000248672	100526664	LY75-CD302
IT	ENSG00000248837	105374524	RP11-412P11.1
IT	ENSG00000260388	100861549	LINC00562
IT	ENSG00000265533	643542	RP11-638L3.1
IT	ENSG00000267023	651250	LRRC37A16P
