# Supplementary material for: Neuropathological correlates and genetic architecture of microglial activation in elderly human brain
Source: Nat Commun. 2019 Jan 24;10:409. doi: 10.1038/s41467-018-08279-3 (PMC6345810; doi:10.1038/s41467-018-08279-3)
Supplement: Supplementary file 12 — Supplementary Data 9 [file 41467_2018_8279_MOESM12_ESM.xlsx]

## Sheet: Supp. Table 9 - pathol. dist.
# Supplementary Table 9. Distribution of amyloid and tau neuropathologies in pathologically confirmed Alzheimer's disease (pathoAD) and non-Alzheimer's disease (non-pathoAD) subjects
A. Total ROS/MAP sample
	pathoAD				non-pathoAD				total
Pathology	median	range	sd	n	median	range	sd	n	median	range	sd	n
total amyloid-beta	5.3	[0-22.94]	4.06	815	0.18	[0-10.78]	1.71	475	3.06	[0-22.9]	4.13	1290
neuritic plaques	1.138	[0.045-4.98]	0.76	822	0	[0-1.22]	0.22	479	0.7	[0-4.98]	0.84	1301
diffuse plaques	0.87	[0-4.7]	0.78	822	0.012	[0-3.67]	0.49	479	0.53	[0-4.7]]	0.77	1301
paired helical filament tau	6.22	[0-78.5]	8.9	812	1.55	[0-14.8]	2.48	474	4.04	[0-78.5]	8.17	1286
neurofibrillary tangles	0.59	[0-6.2]	0.86	822	0.11	[0-1.54]	0.23	479	0.37	[0-6.2]]	0.77	1301
B. Only subjects with midfrontal microglial density data (only MAP)
	pathoAD				non-pathoAD				total
Pathology	median	range	sd	n	median	range	sd	n	median	range	sd	n
total amyloid-beta	6.9	[0-22.94]	4.9	135	0.26	[0-10.78]	1.9	90	3.9	[0-22.94]	5.24	225
neuritic plaques	1.23	[0.1-3.5]	0.69	135	0.017	[0-1.03]	0.21	90	0.67	[0-3.5]	0.78	225
diffuse plaques	0.64	[0-3.68]	0.7	135	0.024	[0-1.87]	0.41	90	0.37	[0-3.68]	0.67	225
paired helical filament tau	5.2	[0.16-35.2]	6.74	135	2.51	[0.03-14.8]	2.6	90	3.75	[0-35.2]	6	225
neurofibrillary tangles	0.54	[0-4.17]	0.81	135	0.14	[0-1.06]	0.23	90	0.34	[0-4.17]	0.71	225
