# Supplementary material for: Neuropathological correlates and genetic architecture of microglial activation in elderly human brain
Source: Nat Commun. 2019 Jan 24;10:409. doi: 10.1038/s41467-018-08279-3 (PMC6345810; doi:10.1038/s41467-018-08279-3)
Supplement: Supplementary file 13 — Supplementary Data 10 [file 41467_2018_8279_MOESM13_ESM.xlsx]

## Sheet: Supp. Table 10 - Cog. tests
# Supplementary Table 10. List of cognitive tests administered to Religious Orders Study and Memory and Aging Project participants
Test	Domain
Logical Memory Ia	Episodic memory
Logical Memory IIa	Episodic memory
Immediate Story Recall	Episodic memory
Delayed Story Recall	Episodic memory
Word List Memory (3 trials)	Episodic memory
Word List Recall	Episodic memory
Word List Recognition	Episodic memory
Boston Naming Test	Semantic memory
Category Fluency (fruits, animals)	Semantic memory
National Adult Reading Test	Semantic memory
Digit Span Forward	Working memory
Digit Span Backward	Working memory
Digit Ordering	Working memory
Symbol Digit Modalities Test	Perceptual speed
Number Comparison	Perceptual speed
Judgment of Line Orientation	Visuospatial ability
Standard Progressive Matrices	Visuospatial ability
